# Supplementary material for: Noradrenergic signaling mediates cortical early tagging and storage of remote memory
Source: Nat Commun. 2022 Dec 9;13:7623. doi: 10.1038/s41467-022-35342-x (PMC9734098; doi:10.1038/s41467-022-35342-x)
Supplement: Supplementary file 4 — Supplementary Data 1 [file 41467_2022_35342_MOESM4_ESM.xlsx]

## Sheet: Mouse lines and viral vectors
Figures	Mouse lines	Viral vectors	Aims
Fig. 1	C57BL/6 mice	AAV-hSyn-NE2h to the BLA, DG, mPFC, NAc	NE2h expression in the neurons of the BLA, DG, mPFC, NAc, for NE release recording
Fig. 2b, c	TH-Cre mice	AAV9-EF1α-DIO-eNpHR3.0-EYFP	eNpHR3.0 expression in the TH+ neurons of the LC, for inhibiting LC-BLA projection
		AAV9-EF1α-DIO-EYFP	Control
Fig. 2d, e	TH-Cre mice	AAV9-EF1α-DIO-eNpHR3.0-EYFP	eNpHR3.0 expression inthe TH+ neurons of the LC, for inhibiting LC-DG projection
		AAV9-EF1α-DIO-EYFP	Control
Fig. 2f, g	TH-Cre mice	AAV9-EF1α-DIO-eNpHR3.0-EYFP	eNpHR3.0 expression in the TH+ neurons of the LC, for inhibiting LC-mPFC projection
		AAV9-EF1α-DIO-EYFP	Control
Fig. 2h, i	TH-Cre mice	AAV9-EF1α-DIO-eNpHR3.0-EYFP	eNpHR3.0 expression in the TH+ neurons of the LC, for inhibiting LC-mPFC projection
		AAV9-EF1α-DIO-EYFP	Control
Fig. 2j-m	TH-Cre mice	AAV9-hSyn-DIO-ChrimsonR-tdTomato	ChrimsonR expression in the TH+ neurons of the LC, for activating LC-mPFC projection
		AAV-hSyn-NE2h	NE2h expression in the neurons of the mPFC, for NE release recording
Fig. 2n, o	TH-Cre mice	AAV9-EF1α-DIO-hChR2-mCherry	ChR2 expression in the TH+ neurons of the LC, for activating LC-mPFC projection
		AAV9-EF1α-DIO-mCherry	Control
Fig. 3a-c	TH-Cre mice	AAV9-EF1α-DIO-TVA-mCherry mixed with AAV9-EF1α-DIO-RVG	TVA and RVG (helper) expression in the TH+ neurons of the LC, for helping RV-ΔG retrograde transsynaptic tracing
		RV-ENVA-ΔG-eGFP	RV-ΔG expression in the mPFC, DG, or BLA, for rabies input tracing
Fig. 3d, e	C57BL/6 mice	AAV9-hSyn-Cre mixed with AAV9-EF1α-DIO-eNpHR3.0-EYFP	eNpHR3.0 expression in the neurons of the PAG, for inhibiting PAG-LC projection
		AAV9-hSyn-Cre mixed with AAV9-EF1α-DIO-EYFP	Control
Fig. 3f-h	C57BL/6 mice	AAV9-hSyn-Cre mixed with AAV9-EF1α-DIO-eNpHR3.0-EYFP	eNpHR3.0 expression in the neurons of the PAG, for inhibiting PAG-LC projection
		AAV-hSyn-NE2h	NE2h expression in the neurons of the mPFC, for NE release recording
Fig. 3i-k	TH-Cre mice	scAAV1-hSyn-FlpO to the PAG, AAV9-hSyn-Con-Fon-eNpHR3.0-EYFP to the LC	FlpO expression in neurons of the PAG, eNphR3.0 expression in the TH+ neurons of the LC, for inhibiting PAG-LC-mPFC projection
		scAAV1-hSyn-FlpO to the PAG, AAV9-hSyn-Con-Fon-EYFP to the LC	Control
Fig. 4e-g	Adrb1flox/flox mice	AAV9-mCaMKIIα-eGFP-P2A-iCre	Cre expression in the CaMKII+ neurons of the mPFC, for Adrb1 knockout
	Adrb1+/+ mice		Control
Fig. 4h-j	Adrb2flox/flox mice	AAV9-mCaMKIIα-eGFP-P2A-iCre	Cre expression in the CaMKII+ neurons of the mPFC, for Adrb2 knockout
	Adrb2+/+ mice		Control
Fig. 4k-m	Drd1flox/flox mice	AAV9-mCaMKIIα-eGFP-P2A-iCre	Cre expression in the CaMKII+ neurons of the mPFC, for Drd1 knockout
	Drd1+/+ mice		Control
Fig. 4n-p	Adrb1flox/flox mice	AAV9-mCaMKIIα-eGFP-P2A-iCre to the mPFC, AAV9-TH-Cre mixed with AAV9-EF1α-DIO-hChR2-mCherry to the LC	Cre expression in the CaMKII+ neurons of the mPFC, and ChR2 expression in the TH+ neurons of the LC, for activating LC-mPFC projection with Adrb1 knockout
	Adrb1+/+ mice	AAV9-mCaMKIIα-eGFP-P2A-iCre to the mPFC, AAV9-TH-Cre mixed with AAV9-EF1α-DIO-hChR2-mCherry to the LC	Activating LC-mPFC projection with Adrb1 expression
Fig. 5f-h	c-fos-tTA mice	AAV9-TRE-tight-hM4Di-mCherry	hM4Di expression in the c-Fos+ neurons of the mPFC, for inhibiting tagged neurons
		AAV9-TRE-tight-mCherry	Control
Fig. 5i-l	TH-Cre mice	AAV9-EF1α-DIO-eNpHR3.0-EYFP	eNpHR3.0 expression in the TH+ neurons of the LC, for inhibiting LC-mPFC projection
		AAV-hSyn-NE2h	NE2h expression in the neurons of the mPFC, for NE release recording
Fig. 5m, n	TH-Cre mice	AAV9-EF1α-DIO-eNpHR3.0-EYFP	eNpHR3.0 expression in the TH+ neurons of the LC, for inhibiting LC-mPFC projection
		AAV9-EF1α-DIO-EYFP	Control
Fig. 5o, p	Adrb1flox/flox mice	AAV9-mCaMKIIα-eGFP-P2A-iCre	Cre expression in the CaMKII+ neurons of the mPFC, for Adrb1 knockout
	Adrb1+/+ mice		Control
SupFig. 1	TH-Cre mice	AAV9-EF1α-DIO-eNpHR3.0-EYFP	eNpHR3.0 expression in the TH+ neurons of the LC, for inhibiting LC-mPFC projection
		AAV9-EF1α-DIO-EYFP	Control
SupFig. 2	TH-Cre mice	scAAV1-hSyn-FlpO to the PAG, AAV9-hSyn-Con-Fon-eNpHR3.0-EYFP to the LC	FlpO expression in neurons of the PAG, eNphR3.0 expression in the TH+ neurons of the LC, for inhibiting PAG-LC-mPFC projection
		scAAV1-hSyn-FlpO to the PAG, AAV9-hSyn-Con-Fon-EYFP to the LC	Control
SupFig. 4	Adrb1flox/flox mice	AAV9-mCaMKIIα-eGFP-P2A-iCre	Cre expression in the CaMKII+ neurons of the mPFC, for Adrb1 knockout
	Adrb1+/+ mice		Control
