# Supplementary material for: Noradrenergic signaling mediates cortical early tagging and storage of remote memory
Source: Nat Commun. 2022 Dec 9;13:7623. doi: 10.1038/s41467-022-35342-x (PMC9734098; doi:10.1038/s41467-022-35342-x)
Supplement: Supplementary file 5 — Supplementary Data 2 [file 41467_2022_35342_MOESM5_ESM.xlsx]

## Sheet: manuscript
Data	Groups	Normality Test (Shapiro-Wilk)	Homogeneity of variance test	Hypothesis test	Test value and p value
Fig. 1d	Pre-FS1: n = 5	W=0.78 df=5 p=0.057	F=6.27 p=0.10	Two-tailed Student’s t-test	t(8) = 3.45, p = 0.0087
	FS: n = 5	W=0.91 df=5 p=0.46
Fig. 1g	Pre-FS1: n = 4	W=0.99 df=4 p=0.94	F=6.50 p=0.16	Mann-Whitney U test	U = 0, p = 0.029
	FS: n = 4	W=0.72 df=4 p=0.021
Fig. 1h	Pre-FS1: n = 5	W=0.91 df=5 p=0.46	F=7.42 p=0.078	Two-tailed Student’s t-test	t(8) = 4.93, p = 0.0011
	FS: n = 5	W=0.98 df=5 p=0.95
Fig. 1m	Pre-FS1: n = 4	W=0.91 df=4 p=0.47	F=7.74 p=0.13	Two-tailed Student’s t-test	t(6) = 1.00, p = 0.36
	FS: n = 4	W=0.99 df=4 p=0.99
Fig. 2c Habituation	EYFP: n = 14	W=0.90 df=14 p=0.13	F=1.11 p=0.84	Mann-Whitney U test	U = 68, p = 0.11
	eNpHR: n = 15	W=0.83 df=15 p=0.0097
Fig. 2c Acquisition	EYFP: n = 14	Not all subgroups meets p＞0.05		RM ANOVA with Geisser-Greenhouse correction	Fvirus×session(1.85,50.03) = 0.146, p = 0.849
	eNpHR: n = 15
Fig. 2c Test1	EYFP: n = 14	W=0.92 df=14 p=0.24	F=1.17 p=0.78	Two-tailed Student’s t-test	t(27) = 0.41, p = 0.69
	eNpHR: n = 15	W=0.94 df=15 p=0.43
Fig. 2c Test2	EYFP: n = 14	W=0.93 df=14 p=0.33	F=1.43 p=0.52	Two-tailed Student’s t-test	t(27) = 0.76, p = 0.45
	eNpHR: n = 15	W=0.96 df=15 p=0.66
Fig. 2c Test3	EYFP: n = 14	W=0.94 df=14 p=0.37	F=3.51 p=0.027	Two-tailed unpaired t-test with Welch's correction	t(19.55) = 0.54, p = 0.59
	eNpHR: n = 15	W=0.97 df=15 p=0.89
Fig. 2e Habituation	EYFP: n = 13	W=0.61 df=13 p<0.0001	F=1.16 p=0.80	Mann-Whitney U test	U = 87, p = 0.64
	eNpHR: n = 15	W=0.62 df=15 p<0.0001
Fig. 2e Acquisition	EYFP: n = 13	Not all subgroups meets p＞0.05		RM ANOVA with Geisser-Greenhouse correction	Fvirus×session(1.85,48.09) = 0.30, p = 0.73
	eNpHR: n = 15
Fig. 2e Test1	EYFP: n = 13	W=0.95 df=13 p=0.67	F=2.59 p=0.093	Two-tailed Student’s t-test	t(26) = 3.68, p = 0.0011
	eNpHR: n = 15	W=0.95 df=15 p=0.60
Fig. 2e Test2	EYFP: n = 13	W=0.94 df=13 p=0.48	F=5.23, p=0.0045	Two-tailed unpaired t-test with Welch's correction	t(15.93) = 2.96, p = 0.0092
	eNpHR: n = 15	W=0.90 df=15 p=0.094
Fig. 2e Test3	EYFP: n = 13	W=0.91 df=13 p=0.16	F=1.63 p=0.38	Two-tailed Student’s t-test	t(26) = 2.74, p = 0.011
	eNpHR: n = 15	W=0.89 df=15 p=0.071
Fig. 2g Habituation	EYFP: n = 18	W=0.83 df=18 p=0.0039	F=3.20, p=0.028	Mann-Whitney U test	U = 118.5, p = 0.39
	eNpHR: n = 16	W=0.90 df=16 p=0.088
Fig. 2g Acquisition	EYFP: n = 18	Not all subgroups meets p＞0.05		RM ANOVA with Geisser-Greenhouse correction	Fvirus×session(1.70,54.23) =0.023, p = 0.97
	eNpHR: n = 16
Fig. 2g Test1	EYFP: n = 18	W=0.96 df=18 p=0.53	F=1.75 p=0.27	Two-tailed Student’s t-test	t(32) = 0.76, p = 0.45
	eNpHR: n = 16	W=0.94 df=16 p=0.32
Fig. 2g Test2	EYFP: n = 18	W=0.96 df=18 p=0.66	F=1.41 p=0.51	Two-tailed Student’s t-test	t(32) = 2.85, p = 0.0075
	eNpHR: n = 16	W=0.90 df=16 p=0.075
Fig. 2g Test3	EYFP: n = 18	W=0.92 df=18 p=0.13	F=1.37 p=0.55	Two-tailed Student’s t-test	t(32) = 2.61, p = 0.014
	eNpHR: n = 16	W=0.98 df=16 p=0.94
Fig. 2i Habituation	EYFP: n = 15	W=0.78 df=15 p=0.0019	F=1.37 p=0.57	Mann-Whitney U test	U = 95, p = 0.68
	eNpHR: n = 14	W=0.87 df=14 p=0.036
Fig. 2i Acquisition	EYFP: n = 15	Not all subgroups meets p＞0.05		RM ANOVA with Geisser-Greenhouse correction	Fvirus×session(1.64,44.17) = 1.32, p = 0.27
	eNpHR: n = 14
Fig. 2i Test	EYFP: n = 15	W=0.91 df=15 p=0.15	F=0.10 p=0.86	Two-tailed Student’s t-test	t(27) = 2.28, p = 0.031
	eNpHR: n = 14	W=0.94 df=14 p=0.45
Fig. 2k	5 Hz: n = 4	W=0.95 df=4 p=0.72	F=1.70 p=0.22	One-way ANOVA	F(3,12) = 124.7, p < 0.001
	10 Hz: n = 4	W=0.97 df=4 p=0.81
	20 Hz: n = 4	W=0.90 df=4 p=0.43
	40 Hz: n = 4	W=0.95 df=4 p=0.73
Fig. 2m	FS: n = 4	W=0.94 df=4 p=0.65	F=1.56 p=0.73	Two-tailed Student’s t-test	t(6) = 5.04, p = 0.0024
	FS+20 Hz: n = 4	W=0.95 df=4 p=0.69
Fig. 2o Habituation	mCherry: n = 17	W=0.88 df=17 p=0.038	F=1.01 p=0.99	Mann-Whitney U test	U = 120, p = 0.41
	ChR2: n = 17	W=0.82 df=17 p=0.0041
Fig. 2o Acquisition	mCherry: n = 17	Not all subgroups meets p＞0.05		RM ANOVA with Geisser-Greenhouse correction	Fvirus×session(1.67,53.31) = 1.61, p = 0.21
	ChR2: n = 17
Fig. 2o Test1	mCherry: n = 17	W=0.95 df=17 p=0.47	F=1.35 p=0.56	Two-tailed Student’s t-test	t(32) = 0.54, p = 0.60
	ChR2: n = 17	W=0.93 df=17 p=0.20
Fig. 2o Test2	mCherry: n = 17	W=0.98 df=17 p=0.93	F=1.28 p=0.63	Two-tailed Student’s t-test	t(32) = 2.74, p = 0.010
	ChR2: n = 17	W=0.91 df=17 p=0.11
Fig. 2o Test3	mCherry: n = 17	W=0.97 df=17 p=0.74	F=1.51 p=0.42	Two-tailed Student’s t-test	t(32) = 3.76, p < 0.001
	ChR2: n = 17	W=0.95 df=17 p=0.47
Fig. 3e Habituation	EYFP: n = 16	W=0.67 df=16 p< 0.001	F=3.69 p=0.015	Mann-Whitney U test	U = 115.5, p = 0.46
	eNpHR: n = 17	W=0.70 df=17 p< 0.001
Fig. 3e Acquisition	EYFP: n = 16	Not all subgroups meets p＞0.05		RM ANOVA with Geisser-Greenhouse correction	Fvirus×session(1.63,50.41) = 1.318, p = 0.273
	eNpHR: n = 17
Fig. 3e Test1	EYFP: n = 16	W=0.96 df=16 p=0.59	F=1.04 p=0.94	Two-tailed Student’s t-test	t(31) = 2.35, p = 0.026
	eNpHR: n = 17	W=0.97 df=17 p=0.74
Fig. 3e Test2	EYFP: n = 16	W=0.90 df=16 p=0.078	F=1.26 p=0.65	Two-tailed Student’s t-test	t(31) = 2.51, p = 0.018
	eNpHR: n = 17	W=0.92 df=17 p=0.17
Fig. 3e Test3	EYFP: n = 16	W=0.91 df=16 p=0.11	F=1.32 p=0.58	Two-tailed Student’s t-test	t(31) = 2.48, p = 0.019
	eNpHR: n = 17	W=0.93 df=17 p=0.22
Fig. 3h	FS1: n = 4	W=0.93 df=4 p=0.62		One-way RM ANOVA	F(1.23,3.70) = 19.94, p = 0.012
	FS2: n = 4	W=0.90 df=4 p=0.43
	FS3: n = 4	W=0.81 df=4 p=0.11
	FS4: n = 4	W=0.83 df=4 p=0.18
	FS5: n = 4	W=0.85 df=4 p=0.21
Fig. 3k Habituation	EYFP: n = 10	W=0.90 df=10 p=0.20	F=2.45 p=0.16	Two-tailed Student’s t-test	t(20) = 1.01, p = 0.32
	eNpHR: n = 12	W=0.92 df=12 p=0.32
Fig. 3k Acquisition	EYFP: n = 10	Not all subgroups meets p＞0.05		RM ANOVA with Geisser-Greenhouse correction	Fvirus×session(1.68,33.89) = 0.54, p = 0.56
	eNpHR: n = 12
Fig. 3k Test1	EYFP: n = 10	W=0.87 df=10 p=0.10	F=1.36 p=0.62	Two-tailed Student’s t-test	t(20) = 1.00, p = 0.33
	eNpHR: n = 12	W=0.93 df=12 p=0.41
Fig. 3k Test2	EYFP: n = 10	W=0.90 df=10 p=0.23	F=1.17 p=0.82	Two-tailed Student’s t-test	t(20) = 4.50, p < 0.001
	eNpHR: n = 12	W=0.97 df=12 p=0.92
Fig. 3k Test3	EYFP: n = 10	W=0.96 df=10 p=0.84	F=2.80 p=0.11	Two-tailed Student’s t-test	t(20) = 2.55, p = 0.019
	eNpHR: n = 12	W=0.94 df=12 p=0.45
Fig. 4c Habituation	Saline: n = 13	W=0.74 df=13 p=0.0013	F=4.75 p=0.019	Mann-Whitney U test	U = 44.5, p = 0.12
	Propranolol: n = 11	W=0.85 df=11 p=0.046
Fig. 4c Test1	Saline: n = 13	W=0.94 df=13 p=0.42	F=1.58 p=0.48	Two-tailed Student’s t-test	t(22) = 0.24, p = 0.82
	Propranolol: n = 11	W=0.96 df=11 p=0.73
Fig. 4c Test2	Saline: n = 13	W=0.93 df=13 p=0.33	F=4.37 p=0.026	Two-tailed unpaired t-test with Welch's correction	t(17.81) = 2.44, p = 0.025
	Propranolol: n = 11	W=0.95 df=11 p=0.65
Fig. 4c Test3	Saline: n = 13	W=0.86 df=13 p=0.037	F=1.27 p=0.72	Mann-Whitney U test	U = 34, p = 0.030
	Propranolol: n = 11	W=0.91 df=11 p=0.24
Fig. 4f Intensity	Adrb1+/+: n = 4 (893 cells)	W=0.91 df=4 p=0.47	F=62.96 p=0.0066	Two-tailed unpaired t-test with Welch's correction	t(3.10) = 15.5, p < 0.001
	Adrb1flox/flox: n = 4 (784 cells)	W=0.92 df=4 p=0.51
Fig. 4f Cumulative frequency	Adrb1+/+: n = 4 (893 cells)			Two-sample Kolmogorov-Smirnov test	p < 0.001
	Adrb1flox/flox: n = 4 (784 cells)
Fig. 4g Habituation	Adrb1+/+: n = 14	W=0.92 df=14 p=0.22	F=6.76 p=0.0018	Mann-Whitney U test	U = 61, p = 0.25
	Adrb1flox/flox: n = 12	W=0.67 df=12 p=0.0004
Fig. 4g Test1	Adrb1+/+: n = 14	W=0.97 df=14 p=0.82	F=1.15 p=0.83	Two-tailed Student’s t-test	t(24) = 0.14, p = 0.89
	Adrb1flox/flox: n = 12	W=0.92 df=12 p=0.25
Fig. 4g Test2	Adrb1+/+: n = 14	W=0.97 df=14 p=0.87	F=2.32 p=0.17	Two-tailed Student’s t-test	t(24) = 2.48, p = 0.021
	Adrb1flox/flox: n = 12	W=0.95 df=12 p=0.67
Fig. 4g Test3	Adrb1+/+: n = 14	W=0.96 df=14 p=0.71	F=1.21 p=0.76	Two-tailed Student’s t-test	t(24) = 2.63, p = 0.015
	Adrb1flox/flox: n = 12	W=0.97 df=12 p=0.92
Fig. 4i Intensity	Adrb2+/+: n = 4 (418 cells)	W=0.93 df=4 p=0.59	F=9.66 p=0.95	Mann-Whitney U test	U = 0, p = 0.029
	Adrb2flox/flox: n = 4 (484 cells)	W=0.71 df=4 p=0.015
Fig. 4i Cumulative frequency	Adrb2+/+: n = 4 (418 cells)			Two-sample Kolmogorov-Smirnov test	p < 0.001
	Adrb2flox/flox: n = 4 (484 cells)
Fig. 4j Habituation	Adrb2+/+: n = 15	W=0.84 df=15 p=0.014	F=1.04 p=0.93	Mann-Whitney U test	U = 70, p = 0.35
	Adrb2flox/flox: n = 12	W=0.92 df=12 p=0.27
Fig. 4j Test1	Adrb2+/+: n = 15	W=0.96 df=15 p=0.78	F=2.43 p=0.12	Two-tailed Student’s t-test	t(25) = 0.83, p = 0.42
	Adrb2flox/flox: n = 12	W=0.92 df=12 p=0.27
Fig. 4j Test2	Adrb2+/+: n = 15	W=0.98 df=15 p=0.95	F=1.27 p=0.70	Two-tailed Student’s t-test	t(25) = 0.44, p = 0.66
	Adrb2flox/flox: n = 12	W=0.87 df=12 p=0.075
Fig. 4j Test3	Adrb2+/+: n = 15	W=0.98 df=15 p=0.94	F=1.19 p=0.75	Two-tailed Student’s t-test	t(25) = 0.14, p = 0.89
	Adrb2flox/flox: n = 12	W=0.91 df=12 p=0.20
Fig. 4l Intensity	Drd1+/+: n = 4 (784 cells)	W=0.86 df=4 p=0.25	F=3.33 p=0.35	Two-tailed Student’s t-test	t(6) = 15.18, p < 0.001
	Drd1flox/flox: n = 4 (975 cells)	W=0.87 df=4 p=0.31
Fig. 4l Cumulative frequency	Drd1+/+: n = 4 (784 cells)			Two-sample Kolmogorov-Smirnov test	p < 0.001
	Drd1flox/flox: n = 4 (975 cells)
Fig. 4m Habituation	Drd1+/+: n = 13	W=0.78 df=13 p=0.0043	F=2.90 p=0.077	Mann-Whitney U test	U = 62.5, p = 0.27
	Drd1flox/flox: n = 13	W=0.85 df=13 p=0.030
Fig. 4m Test1	Drd1+/+: n = 13	W=0.93 df=13 p=0.35	F=1.43 p=0.55	Two-tailed Student’s t-test	t(24) = 0.79, p = 0.44
	Drd1flox/flox: n = 13	W=0.92 df=13 p=0.29
Fig. 4m Test2	Drd1+/+: n = 13	W=0.89 df=13 p=0.11	F=1.04 p=0.95	Two-tailed Student’s t-test	t(24) = 0.13, p = 0.90
	Drd1flox/flox: n = 13	W=0.96 df=13 p=0.72
Fig. 4m Test3	Drd1+/+: n = 13	W=0.92 df=13 p=0.28	F=2.49 p=0.13	Two-tailed Student’s t-test	t(24) = 0.74, p = 0.47
	Drd1flox/flox: n = 13	W=0.89 df=13 p=0.086
Fig. 4p Habituation	Adrb1+/+: n = 11	W=0.63 df=11 p<0.001	F=4.85 p=0.016	Mann-Whitney U test	U = 38, p = 0.087
	Adrb1flox/flox: n = 12	W=0.80 df=12 p=0.0087
Fig. 4p Test1	Adrb1+/+: n = 11	W=0.92 df=11 p=0.29	F=1.84 p=0.35	Mann-Whitney U test	U = 41, p = 0.13
	Adrb1flox/flox: n = 12	W=0.82 df=12 p=0.016
Fig. 4p Test2	Adrb1+/+: n = 11	W=0.90 df=11 p=0.20	F=1.14 p=0.84	Two-tailed Student’s t-test	t(21) = 5.32, p < 0.001
	Adrb1flox/flox: n = 12	W=0.93 df=12 p=0.36
Fig. 4p Test3	Adrb1+/+: n = 11	W=0.87 df=11 p=0.077	F=1.07 p=0.91	Two-tailed Student’s t-test	t(21) = 4.98, p < 0.001
	Adrb1flox/flox: n = 12	W=0.91 df=12 p=0.20
Fig. 5c c-Fos+ tdTomato+/DAPI (%)	2 d no-test: n = 5	W=0.96 df=5 p=0.84	F=3.01 p=0.059	Two-way ANOVA	Ftreatment×time(1,17) = 14.73, p = 0.0013
	14 d no-test: n = 5	W=0.94 df=5 p=0.69
	2 d test: n = 6	W=0.85 df=6 p=0.16
	14 d test: n = 5	W=0.92 df=5 p=0.56
Fig. 5c c-Fos+ tdTomato+/tdTomato+ (%)	2 d no-test: n = 5	W=0.9 df=5 p=0.41	F=2.81 p=0.071	Two-way ANOVA	Ftreatment×time(1,17) = 15.87, p = 0.0010
	14 d no-test: n = 5	W=0.94 df=5 p=0.67
	2 d test: n = 6	W=0.95 df=6 p=0.71
	14 d test: n = 5	W=0.91 df=5 p=0.49
Fig. 5c c-Fos+ tdTomato-/tdTomato- (%)	2 d no-test: n = 5	Not all subgroups meets p＞0.05	F=3.25 p=0.048	Scheirer-Ray-Hare test	Htreatment×time(1,17) = 0.59. p = 0.44
	14 d no-test: n = 5
	2 d test: n = 6
	14 d test: n = 5
Fig. 5c 2 d c-Fos+ tdTomato+ (%)	chance: n = 6	W=0.87 df=6 p=0.23	F=28.23 p=0.0023	Two-tailed unpaired t-test with Welch's correction	t(5.35) = 3.51, p = 0.015
	actual: n = 6	W=0.85 df=6 p=0.16
Fig. 5c 14 d c-Fos+ tdTomato+ (%)	chance: n = 5	W=0.97 df=5 p=0.89	F=22.59 p=0.011	Two-tailed unpaired t-test with Welch's correction	t(4.15) = 4.80, p = 0.0070
	actual: n = 5	W=0.92 df=5 p=0.56
Fig. 5e c-Fos+ tdTomato+/DAPI (%)	2 d no-test: n = 5	W=0.85 df=5 p=0.20	F=5.25 p=0.0089	Scheirer-Ray-Hare test	Htreatment×time(1,18) = 1.37, p = 0.24
	14 d no-test: n = 6	W=0.91 df=6 p=0.45
	2 d test: n = 5	W=0.86 df=5 p=0.23
	14 d test: n = 6	W=0.94 df=6 p=0.68
Fig. 5e c-Fos+ tdTomato+/tdTomato+ (%)	2 d no-test: n = 5	W=0.81 df=5 p=0.10	F=0.74 p=0.54	Two-way ANOVA	Ftreatment×time(1,18) = 25.62, p < 0.001
	14 d no-test: n = 6	W=0.89 df=6 p=0.33
	2 d test: n = 5	W=0.99 df=5 p=0.98
	14 d test: n = 6	W=0.93 df=6 p=0.54
Fig. 5e c-Fos+ tdTomato-/tdTomato- (%)	2 d no-test: n = 5	W=0.79 df=5 p=0.062	F=2.53 p=0.090	Two-way ANOVA	Ftreatment×time(1,18) = 26.06, p < 0.001
	14 d no-test: n = 6	W=0.95 df=6 p=0.74
	2 d test: n = 5	W=0.78 df=5 p=0.057
	14 d test: n = 6	W=0.93 df=6 p=0.56
Fig. 5e 2 d c-Fos+ tdTomato+ (%)	chance: n = 5	Not all subgroups meets p＞0.05	F=56.42 p=0.0018	Mann-Whitney U test	U = 0, p = 0.0079
	actual: n = 5
Fig. 5e 14 d c-Fos+ tdTomato+ (%)	chance: n = 6	Not all subgroups meets p＞0.05	F=14.35 p=0.011	Mann-Whitney U test	U = 2, p = 0.0087
	actual: n = 6
Fig. 5h Habituation	mCherry: n = 20	W=0.87 df=20 p=0.011	F=1.97 p=0.15	Mann-Whitney U test	U = 156, p = 0.24
	hM4Di: n = 20	W=0.86 df=20 p=0.0093
Fig. 5h Test1	mCherry: n = 20	W=0.92 df=20 p=0.11	F=1.62 p=0.30	Two-tailed Student’s t-test	t(38) = 1.31, p = 0.20
	hM4Di: n = 20	W=0.95 df=20 p=0.38
Fig. 5h Test2	mCherry: n = 20	W=0.92 df=20 p=0.11	F=1.06 p=0.90	Two-tailed Student’s t-test	t(38) = 3.57, p = 0.0010
	hM4Di: n = 20	W=0.95 df=20 p=0.39
Fig. 5h Test3	mCherry: n = 20	W=0.92 df=20 p=0.11	F=1.85 p=0.19	Two-tailed Student’s t-test	t(38) = 3.77, p = 0.0005
	hM4Di: n = 20	W=0.94 df=20 p=0.626
Fig. 5l	FS1: n = 4	W=0.97 df=4 p=0.84		Friedman's M test	Χ2 = 14.8, p < 0.001
	FS2: n = 4	W=0.85 df=4 p=0.22
	FS3: n = 4	W=0.92 df=4 p=0.56
	FS4: n = 4	W=0.89 df=4 p=0.39
	FS5: n = 4	W=0.66 df=4 p=0.0033
Fig. 5n	EYFP/no-FS: n = 5	W=0.96 df=5 p=0.82	F=1.48 p=0.26	Two-way ANOVA	Fvirus×treatment(1,15) = 5.59, p = 0.032
	eNpHR/no-FS: n = 5	W=0.99 df=5 p=0.98
	EYFP/FS: n = 4	W=0.88 df=4 p=0.33
	eNpHR/FS: n = 5	W=0.83 df=5 p=0.14
Fig. 5p	Adrb1+/+: n = 6	W=0.95 df=6 p=0.76	F=1.62 p=0.46	Two-tailed Student’s t-test	t(10) = 4.34, p = 0.0015
	Adrb1flox/flox: n = 6	W=0.93 df=6 p=0.60
Fig. 6a	P20: n = 19	Not all subgroups meets p＞0.05		RM ANOVA with Geisser-Greenhouse correction	Fage×session(5,185) = 24.60, p < 0.001
	P70: n = 20
Fig. 6b PrL	P20/Ctrl: n = 10	W=0.92 df=10 p=0.38	F=0.52 p=0.67	Two-way ANOVA	Fage×treatment(1,39) = 61.45, p < 0.001
	P20/FS: n = 11	W=0.87 df=11 p=0.068
	P70/Ctrl: n = 10	W=0.86 df=10 p=0.079
	P70/FS: n = 12	W=0.95 df=12 p=0.63
Fig. 6b DG	P20/Ctrl: n = 6	W=0.93 df=6 p=0.65	F=1.39 p=0.27	Two-way ANOVA	Fage×treatment(1,25) = 0.26, p = 0.61
	P20/FS: n = 8	W=0.88 df=8 p=0.19
	P70/Ctrl: n = 7	W=0.96 df=7 p=0.81
	P70/FS: n = 8	W=0.97 df=8 p=0.88
Fig. 6b BLA	P20/Ctrl: n = 6	Not all subgroups meets p＞0.05	F=7.84 p=0.0007	Scheirer-Ray-Hare test	Hage×treatment(1,25) = 1.41, p = 0.24
	P20/FS: n = 8
	P70/Ctrl: n = 7
	P70/FS: n = 8
Fig. 6d	P14: n = 5	W=0.87 df=5 p=0.27	F=0.35 p=0.84	One-way ANOVA	F(4,18) = 78.69, p < 0.001
	P21: n = 5	W=0.87 df=5 p=0.28
	P28: n = 5	W=0.98 df=5 p=0.95
	P42: n = 4	W=0.81 df=4 p=0.12
	P70: n = 4	W=0.92 df=4 p=0.56
Fig. 6f	P14: n = 4	W=0.81 df=4 p=0.13	F=1.43 p=0.27	One-way ANOVA	F(4,15) = 41.18, p < 0.001
	P21: n = 4	W=0.86 df=4 p=0.25
	P28: n = 4	W=0.98 df=4 p=0.93
	P42: n = 4	W=0.80 df=4 p=0.11
	P70: n = 4	W=0.90 df=4 p=0.41
Fig. 6h	P14: n = 5	W=0.90 df=5 p=0.35	F=0.91 p=0.48	One-way ANOVA	F(4,18) = 13.74, p < 0.001
	P21: n = 5	W=0.87 df=5 p=0.28
	P28: n = 5	W=0.91 df=5 p=0.47
	P42: n = 4	W=0.86 df=4 p=0.26
	P70: n = 4	W=0.83 df=4 p=0.16
Fig. 7b	Saline/Ctrl: n = 7	W=0.97 df=7 p=0.86	F=0.44 p=0.73	Two-way ANOVA	Fdrug×treatment(1,21) = 24.96, p < 0.001
	Xamoterol/Ctrl: n = 7	W=0.87 df=7 p=0.17
	Saline/FS: n = 5	W=0.98 df=5 p=0.94
	Xamoterol/FS: n = 6	W=0.99 df=6 p=0.99
Fig. 7d Habituation	Saline: n = 14	W=0.89 df=14 p=0.078	F=2.69 p=0.093	Two-tailed Student’s t-test	t(24) = 0.79, p = 0.44
	Xamoterol: n = 12	W=0.95 df=12 p=0.57
Fig. 7d Test1	Saline: n = 14	W=0.92 df=14 p=0.21	F=3.44 p=0.048	Two-tailed unpaired t-test with Welch's correction	t(20.52) = 0.98, p = 0.34
	Xamoterol: n = 12	W=0.93 df=12 p=0.43
Fig. 7d Test2	Saline: n = 14	W=0.85 df=14 p=0.024	F=5.49 p=0.0050	Mann-Whitney U test	U = 34, p = 0.0091
	Xamoterol: n = 12	W=0.96 df=12 p=0.82
Fig. 7d Test3	Saline: n = 14	W=0.85 df=14 p=0.023	F=4.80 p=0.0094	Mann-Whitney U test	U = 29, p = 0.0037
	Xamoterol: n = 12	W=0.87 df=12 p=0.071
Fig. 7f	Saline/Ctrl: n = 4	W=0.90 df=4 p=0.45	F=0.78 p=0.52	Two-way ANOVA	Fdrug×treatment(1,16) = 4.54, p = 0.049
	Tomoxetine/Ctrl: n = 4	W=0.95 df=4 p=0.74
	Saline/FS: n = 6	W=0.98 df=6 p=0.95
	Tomoxetine/FS: n = 6	W=0.85 df=6 p=0.16
Fig. 7h Habituation	Saline: n = 18	W=0.85 df=18 p=0.0082	F=2.07 p=0.14	Mann-Whitney U test	U = 124, p = 0.24
	Tomoxetine: n = 18	W=0.89 df=18 p=0.037
Fig. 7h Test1	Saline: n = 18	W=0.97 df=18 p=0.53	F=1.28 p=0.62	Two-tailed Student’s t-test	t(34) = 0.055, p = 0.96
	Tomoxetine: n = 18	W=0.90 df=18 p=0.058
Fig. 7h Test2	Saline: n = 18	W=0.92 df=18 p=0.137	F=2.17 p=0.12	Mann-Whitney U test	U = 58.5, p < 0.001
	Tomoxetine: n = 18	W=0.89 df=18 p=0.031
Fig. 7h Test3	Saline: n = 18	W=0.92 df=18 p=0.11	F=6.06 p=0.0006	Two-tailed unpaired t-test with Welch's correction	t(22.46) = 2.59, p = 0.017
	Tomoxetine: n = 18	W=0.90 df=18 p=0.056

## Sheet: supplemental figure
Data	Groups	Normality Test (Shapiro-Wilk)	Homogeneity of variance test	Hypothesis test	Test value and p value
SupFig. 1b Habituation	EYFP: n = 9	W=0.48 df=9 p < 0.001	F=14.92 p=0.0005	Mann-Whitney U test	U = 44.5, p = 0.99
	eNpHR: n = 10	W=0.75 df=10 p=0.0035
SupFig. 1b Test1	EYFP: n = 9	W=0.83 df=9 p=0.049	F=1.34 p=0.67	Mann-Whitney U test	U = 42, p = 0.84
	eNpHR: n = 10	W=0.93 df=10 p=0.43
SupFig. 1b Test2	EYFP: n = 9	W=0.93 df=9 p=0.48	F=1.06 p=0.94	Two-tailed Student’s t-test	t(17) = 0.13, p = 0.90
	eNpHR: n = 10	W=0.94 df=10 p=0.56
SupFig. 1b Test3	EYFP: n = 9	W=0.85 df=9 p=0.070	F=1.35 p=0.66	Two-tailed Student’s t-test	t(17) = 0.21, p = 0.84
	eNpHR: n = 10	W=0.94 df=10 p=0.60
SupFig. 1d Habituation	EYFP: n = 9	W=0.80 df=9 p=0.022	F=1.40 p=0.64	Mann-Whitney U test	U = 30, p = 0.39
	eNpHR: n = 9	W=0.92 df=9 p=0.42
SupFig. 1d Test1	EYFP: n = 9	W=0.95 df=9 p=0.72	F=1.78 p=0.43	Mann-Whitney U test	U = 25, p = 0.19
	eNpHR: n = 9	W=0.80 df=9 p=0.020
SupFig. 1d Test2	EYFP: n = 9	W=0.93 df=9 p=0.50	F=1.14 p=0.86	Two-tailed Student’s t-test	t(16) = 0.092, p = 0.93
	eNpHR: n = 9	W=0.91 df=9 p=0.30
SupFig. 1d Test3	EYFP: n = 9	W=0.91 df=9 p=0.29	F=2.39 p=0.24	Two-tailed Student’s t-test	t(16) = 1.05, p = 0.31
	eNpHR: n = 9	W=0.96 df=9 p=0.83
SupFig. 2b Habituation	EYFP: n = 15	W=0.71 df=15 p=0.0003	F=1.28 p=0.68	Mann-Whitney U test	U = 73, p = 0.27
	eNpHR: n = 13	W=0.80 df=13 p=0.0068
SupFig. 2b Acquisition	EYFP: n = 15	Not all subgroups meets p＞0.05		RM ANOVA with Geisser-Greenhouse correction	Fvirus×session(1.41,36.56) = 2.06, p = 0.15
	eNpHR: n = 13
SupFig. 2b Test	EYFP: n = 15	W=0.94 df=15 p=0.33	F=1.41 p=0.56	Two-tailed Student’s t-test	t(26) = 3.57, p = 0.0014
	eNpHR: n = 13	W=0.90 df=13 p=0.13
SupFig. 3b Habituation	Saline: n = 10	W=0.91 df=10 p=0.27	F=1.53 p=0.54	Two-tailed Student’s t-test	t(18) = 0.47, p = 0.65
	Nadolol: n = 10	W=0.97 df=10 p=0.92
SupFig. 3b Test1	Saline: n = 10	W=0.95 df=10 p=0.63	F=1.60 p=0.50	Two-tailed Student’s t-test	t(18) = 0.79, p = 0.44
	Nadolol: n = 10	W=0.97 df=10 p=0.90
SupFig. 3b Test2	Saline: n = 10	W=0.87 df=10 p=0.11	F=1.78 p=0.40	Two-tailed Student’s t-test	t(18) = 0.11, p = 0.91
	Nadolol: n = 10	W=0.91 df=10 p=0.26
SupFig. 3b Test3	Saline: n = 10	W=0.83 df=10 p=0.036	F=1.33 p=0.68	Mann-Whitney U test	U = 49, p = 0.97
	Nadolol: n = 10	W=0.93 df=10 p=0.46
SupFig. 4b Habituation	Adrb1+/+: n = 15	W=0.93 df=15 p=0.25	F=2.22 p=0.15	Mann-Whitney U test	U = 90, p = 0.52
	Adrb1flox/flox: n = 14	W=0.87 df=14 p=0.049
SupFig. 4b Test	Adrb1+/+: n = 15	W=0.93 df=15 p=0.24	F=2.55 p=0.10	Mann-Whitney U test	U = 41, p = 0.0043
	Adrb1flox/flox: n = 14	W=0.87 df=14 p=0.045
SupFig. 5b Total distance	Corn oil: n = 10	W=0.90 df=10 p=0.25	F=2.26 p=0.24	Two-tailed Student’s t-test	t(18) = 1.14, p = 0.27
	Tamoxifen: n = 10	W=0.85 df=10 p=0.32
SupFig. 5b Average speed	Corn oil: n = 10	W=0.91 df=10 p=0.37	F=2.12 p=0.28	Mann-Whitney U test	U = 30, p = 0.14
	Tamoxifen: n = 10	W=0.83 df=10 p=0.031
SupFig. 5b Central time	Corn oil: n = 10	W=0.86 df=10 p=0.078	F=1.27 p=0.73	Two-tailed Student’s t-test	t(18) = 0.51, p = 0.62
	Tamoxifen: n = 10	W=0.97 df=10 p=0.86
SupFig. 5b Total entries	Corn oil: n = 10	W=0.90 df=10 p=0.22	F=1.36 p=0.66	Two-tailed Student’s t-test	t(18) = 0.93, p = 0.37
	Tamoxifen: n = 10	W=0.88 df=10 p=0.13
SupFig. 5d tdTomato+/DAPI (%)	2 d no-test: n = 5	W=0.86 df=5 p=0.21	F=0.59 p=0.63	Two-way ANOVA	Ftreatment×time(1,17) = 2.08, p = 0.17
	14 d no-test: n = 5	W=0.99 df=5 p=0.97
	2 d test: n = 6	W=0.91 df=6 p=0.43
	14 d test: n = 5	W=0.92 df=5 p=0.52
SupFig. 5d c-Fos+/DAPI (%)	2 d no-test: n = 5	W=0.94 df=5 p=0.65	F=2.28 p=0.12	Two-way ANOVA	Ftreatment×time(1,17) = 14.92, p = 0.0012
	14 d no-test: n = 5	W=0.83 df=5 p=0.13
	2 d test: n = 6	W=0.79 df=6 p=0.052
	14 d test: n = 5	W=0.85 df=5 p=0.19
SupFig. 5e tdTomato+/DAPI (%)	2 d no-test: n = 5	Not all subgroups meets p＞0.05	F=0.39 p=0.76	Scheirer-Ray-Hare test	Htreatment×time(1,18) = 1.30, p = 1.13
	14 d no-test: n = 6
	2 d test: n = 5
	14 d test: n = 6
SupFig. 5e c-Fos+/DAPI (%)	2 d no-test: n = 5	Not all subgroups meets p＞0.05	F=2.52 p=0.090	Scheirer-Ray-Hare test	Htreatment×time(1,18) = 1.03, p = 0.31
	14 d no-test: n = 6
	2 d test: n = 5
	14 d test: n = 6
SupFig. 5g tdTomato+/DAPI (%)	2 d no-test: n = 5	Not all subgroups meets p＞0.05	F=0.72 p=0.55	Scheirer-Ray-Hare test	Htreatment×time(1,16) = 0.051, p = 0.82
	14 d no-test: n = 5
	2 d test: n = 5
	14 d test: n = 5
SupFig. 5g c-Fos+/DAPI (%)	2 d no-test: n = 5	W=0.90 df=5 p=0.41	F=0.88 p=0.47	Two-way ANOVA	Ftreatment×time(1,16) = 9.24, p = 0.0078
	14 d no-test: n = 5	W=0.84 df=5 p=0.17
	2 d test: n = 5	W=0.91 df=5 p=0.50
	14 d test: n = 5	W=0.84 df=5 p=0.18
SupFig. 5g c-Fos+ tdTomato+/DAPI (%)	2 d no-test: n = 5	Not all subgroups meets p＞0.05	F=6.84 p=0.0035	Scheirer-Ray-Hare test	Htreatment×time(1,16) = 4.55, p = 0.21
	14 d no-test: n = 5
	2 d test: n = 5
	14 d test: n = 5
SupFig. 5g c-Fos+ tdTomato+/tdTomato+ (%)	2 d no-test: n = 5	Not all subgroups meets p＞0.05	F=5.51 p=0.0086	Scheirer-Ray-Hare test	Htreatment×time(1,16) = 1.55, p = 0.21
	14 d no-test: n = 5
	2 d test: n = 5
	14 d test: n = 5
SupFig. 5g c-Fos+ tdTomato-/tdTomato- (%)	2 d no-test: n = 5	W=0.90 df=5 p=0.42	F=1.01 p=0.42	Two-way ANOVA	Ftreatment×time(1,16) = 7.83, p = 0.013
	14 d no-test: n = 5	W=0.84 df=5 p=0.16
	2 d test: n = 5	W=0.83 df=5 p=0.13
	14 d test: n = 5	W=0.87 df=5 p=0.28
SupFig. 5g 2 d c-Fos+ tdTomato+ (%)	chance: n = 5	W=0.95 df=5 p=0.76	F=117.5 p=0.0004	Two-tailed unpaired t-test with Welch's correction	t(4.07) = 1.63, p = 0.18
	actual: n = 5	W=0.91 df=5 p=0.46
SupFig. 5g 14 d c-Fos+ tdTomato+ (%)	chance: n = 5	Not all subgroups meets p＞0.05	F=8.33 p=0.064	Mann-Whitney U test	U = 5, p = 0.11
	actual: n = 5
SupFig. 5i tdTomato+/DAPI (%)	2 d no-test: n = 4	Not all subgroups meets p＞0.05	F=0.51 p=0.68	Scheirer-Ray-Hare test	Htreatment×time(1,17) = 0.0077, p = 0.93
	14 d no-test: n = 5
	2 d test: n = 6
	14 d test: n = 6
SupFig. 5i c-Fos+/DAPI (%)	2 d no-test: n = 4	W=0.79 df=5 p=0.088	F=2.81 p=0.071	Two-way ANOVA	Ftreatment×time(1,17) = 0.11, p = 0.74
	14 d no-test: n = 5	W=0.84 df=5 p=0.17
	2 d test: n = 6	W=0.88 df=5 p=0.25
	14 d test: n = 6	W=0.96 df=5 p=0.81
SupFig. 5i c-Fos+ tdTomato+/DAPI (%)	2 d no-test: n = 4	W=0.91 df=4 p=0.51	F=1.70 p=0.20	Two-way ANOVA	Ftreatment×time(1,17) = 0.00032, p = 0.99
	14 d no-test: n = 5	W=0.78 df=5 p=0.060
	2 d test: n = 6	W=0.97 df=6 p=0.91
	14 d test: n = 6	W=0.80 df=6 p=0.063
SupFig. 5i c-Fos+ tdTomato+/tdTomato+ (%)	2 d no-test: n = 4	W=0.90 df=4 p=0.43	F=7.10 p=0.0027	Scheirer-Ray-Hare test	Htreatment×time(1,17) = 0.14, p = 0.71
	14 d no-test: n = 5	W=0.86 df=5 p=0.24
	2 d test: n = 6	W=0.91 df=6 p=0.42
	14 d test: n = 6	W=0.98 df=6 p=0.93
SupFig. 5i c-Fos+ tdTomato-/tdTomato- (%)	2 d no-test: n = 4	W=0.95 df=4 p=0.73	F=2.86 p=0.068	Two-way ANOVA	Ftreatment×time(1,17) = 0.17, p = 0.69
	14 d no-test: n = 5	W=0.84 df=5 p=0.17
	2 d test: n = 6	W=0.88 df=6 p=0.29
	14 d test: n = 6	W=0.98 df=6 p=0.94
SupFig. 5i 2 d c-Fos+ tdTomato+ (%)	chance: n = 6	W=0.91 df=6 p=0.41	F=20.34 p=0.0049	Two-tailed unpaired t-test with Welch's correction	t(5.49) = 6.00, p = 0.0013
	actual: n = 6	W=0.97 df=6 p=0.91
SupFig. 5i 14 d c-Fos+ tdTomato+ (%)	chance: n = 6	W=0.92 df=6 p=0.49	F=5.18 p=0.095	Two-tailed Student’s t-test	t(10) = 6.50, p < 0.001
	actual: n = 6	W=0.80 df=6 p=0.063
SupFig. 6c tdTomato+/DAPI (%)	2 d no-test: n = 6	Not all subgroups meets p＞0.05	F=0.86 p=0.48	Scheirer-Ray-Hare test	Htreatment×time(1,21) = 2.89, p = 0.089
	14 d no-test: n = 5
	2 d test: n = 8
	14 d test: n = 6
SupFig. 6c c-Fos+/DAPI (%)	2 d no-test: n = 6	W=0.97 df=6 p=0.86	F=4.10 p=0.019	Scheirer-Ray-Hare test	Htreatment×time(1,21) = 4.28, p = 0.039
	14 d no-test: n = 5	W=0.97 df=5 p=0.89
	2 d test: n = 8	W=0.96 df=8 p=0.78
	14 d test: n = 6	W=0.96 df=6 p=0.80
SupFig. 6c c-Fos+ tdTomato+/DAPI (%)	2 d no-test: n = 6	Not all subgroups meets p＞0.05	F=6.51 p=0.0028	Scheirer-Ray-Hare test	Htreatment×time(1,21) = 4.37, p = 0.037
	14 d no-test: n = 5
	2 d test: n = 8
	14 d test: n = 6
SupFig. 6c c-Fos+ tdTomato+/tdTomato+ (%)	2 d no-test: n = 6	W=0.92 df=6 p=0.48	F=5.91 p=0.0044	Scheirer-Ray-Hare test	Htreatment×time(1,21) = 4.18, p = 0.041
	14 d no-test: n = 5	W=0.74 df=5 p=0.027
	2 d test: n = 8	W=0.91 df=8 p=0.36
	14 d test: n = 6	W=0.92 df=6 p=0.48
SupFig. 6c c-Fos+ tdTomato-/tdTomato- (%)	2 d no-test: n = 6	W=0.88 df=6 p=0.27	F=5.38 p=0.0066	Scheirer-Ray-Hare test	Htreatment×time(1,21) = 3.11, p = 0.078
	14 d no-test: n = 5	W=0.93 df=5 p=0.62
	2 d test: n = 8	W=0.97 df=8 p=0.88
	14 d test: n = 6	W=0.90 df=6 p=0.37
SupFig. 6c 2 d c-Fos+ tdTomato+ (%)	chance: n = 8	W=0.96 df=8 p=0.79	F=8.32 p=0.012	Two-tailed unpaired t-test with Welch's correction	t(8.66) = 2.93, p = 0.017
	actual: n = 8	W=0.90 df=8 p=0.29
SupFig. 6c 14 d c-Fos+ tdTomato+ (%)	chance: n = 6	W=0.95 df=6 p=0.76	F=5.93 p=0.073	Two-tailed Student’s t-test	t(10) = 3.88, p = 0.0031
	actual: n = 6	W=0.95 df=6 p=0.78
SupFig. 6e tdTomato+/DAPI (%)	2 d no-test: n = 6	Not all subgroups meets p＞0.05	F=1.22 p=0.33	Scheirer-Ray-Hare test	Htreatment×time(1,21) = 0.36, p = 0.55
	14 d no-test: n = 5
	2 d test: n = 8
	14 d test: n = 6
SupFig. 6e c-Fos+/DAPI (%)	2 d no-test: n = 6	W=0.90 df=6 p=0.39	F=1.76 p=0.19	Two-way ANOVA	Ftreatment×time(1,21) = 47.11, p < 0.001
	14 d no-test: n = 5	W=0.90 df=5 p=0.42
	2 d test: n = 8	W=0.96 df=8 p=0.77
	14 d test: n = 6	W=0.97 df=6 p=0.90
SupFig. 6e c-Fos+ tdTomato+/DAPI (%)	2 d no-test: n = 6	W=0.92 df=6 p=0.53	F=1.56 p=0.23	Two-way ANOVA	Ftreatment×time(1,21) = 32.31, p < 0.001
	14 d no-test: n = 5	W=0.96 df=5 p=0.80
	2 d test: n = 8	W=0.99 df=8 p=0.99
	14 d test: n = 6	W=0.99 df=6 p=0.99
SupFig. 6e c-Fos+ tdTomato+/tdTomato+ (%)	2 d no-test: n = 6	W=0.90 df=6 p=0.40	F=2.52 p=0.085	Two-way ANOVA	Ftreatment×time(1,21) = 22.93, p < 0.001
	14 d no-test: n = 5	W=0.88 df=5 p=0.30
	2 d test: n = 8	W=0.95 df=8 p=0.74
	14 d test: n = 6	W=0.97 df=6 p=0.87
SupFig. 6e c-Fos+ tdTomato-/tdTomato- (%)	2 d no-test: n = 6	W=0.80 df=6 p=0.054	F=2.85 p=0.062	Two-way ANOVA	Ftreatment×time(1,21) = 35.81, p < 0.001
	14 d no-test: n = 5	W=0.91 df=5 p=0.47
	2 d test: n = 8	W=0.95 df=8 p=0.67
	14 d test: n = 6	W=0.98 df=6 p=0.97
SupFig. 6e 2 d c-Fos+ tdTomato+ (%)	chance: n = 8	Not all subgroups meets p＞0.05	F=7.72 p=0.015	Mann-Whitney U test	U = 10, p = 0.021
	actual: n = 8
SupFig. 6e 14 d c-Fos+ tdTomato+ (%)	chance: n = 6	W=0.92 df=6 p=0.50	F=9.90 p=0.025	Two-tailed unpaired t-test with Welch's correction	t(6.00) = 8.36, p = 0.0002
	actual: n = 6	W=0.99 df=6 p=0.99
SupFig. 6g tdTomato+/DAPI (%)	2 d no-test: n = 6	W=0.83 df=6 p=0.12	F=3.51 p=0.033	Scheirer-Ray-Hare test	Htreatment×time(1,21) = 0.00041, p = 0.98
	14 d no-test: n = 5	W=0.92 df=5 p=0.55
	2 d test: n = 7	W=0.90 df=7 p=0.31
	14 d test: n = 7	W=0.82 df=7 p=0.068
SupFig. 6g c-Fos+/DAPI (%)	2 d no-test: n = 6	Not all subgroups meets p＞0.05	F=4.40 p=0.015	Scheirer-Ray-Hare test	Htreatment×time(1,21) = 0.21, p = 0.65
	14 d no-test: n = 5
	2 d test: n = 7
	14 d test: n = 7
SupFig. 6g c-Fos+ tdTomato+/DAPI (%)	2 d no-test: n = 6	Not all subgroups meets p＞0.05	F=1.44 p=0.26	Scheirer-Ray-Hare test	Htreatment×time(1,21) = 0.34, p = 0.56
	14 d no-test: n = 5
	2 d test: n = 7
	14 d test: n = 7
SupFig. 6g c-Fos+ tdTomato+/tdTomato+ (%)	2 d no-test: n = 6	Not all subgroups meets p＞0.05	F=4.37 p=0.015	Scheirer-Ray-Hare test	Htreatment×time(1,21) = 1.47, p = 0.22
	14 d no-test: n = 5
	2 d test: n = 7
	14 d test: n = 7
SupFig. 6g c-Fos+ tdTomato-/tdTomato- (%)	2 d no-test: n = 6	W=0.91 df=6 p=0.44	F=5.66 p=0.0053	Scheirer-Ray-Hare test	Htreatment×time(1,21) = 0.21, p = 0.65
	14 d no-test: n = 5	W=0.85 df=5 p=0.18
	2 d test: n = 7	W=0.91 df=7 p=0.41
	14 d test: n = 7	W=0.96 df=7 p=0.80
SupFig. 6g 2 d c-Fos+ tdTomato+ (%)	chance: n = 7	W=0.89 df=7 p=0.27	F=4.65 p=0.083	Two-tailed Student’s t-test	t(12) = 1.12, p = 0.28
	actual: n = 7	W=0.91 df=7 p=0.43
SupFig. 6g 14 d c-Fos+ tdTomato+ (%)	chance: n = 7	Not all subgroups meets p＞0.05	F=23.27 p=0.0013	Mann-Whitney U test	U = 20, p = 0.60
	actual: n = 7
SupFig. 6i tdTomato+/DAPI (%)	2 d no-test: n = 6	W=0.85 df=6 p=0.16	F=1.48 p=0.25	Two-way ANOVA	Ftreatment×time(1,21) = 0.0069, p = 0.93
	14 d no-test: n = 5	W=0.91 df=5 p=0.49
	2 d test: n = 7	W=0.94 df=7 p=0.65
	14 d test: n = 7	W=0.97 df=7 p=0.92
SupFig. 6i c-Fos+/DAPI (%)	2 d no-test: n = 6	W=0.88 df=6 p=0.29	F=3.35 p=0.039	Scheirer-Ray-Hare test	Htreatment×time(1,21) = 0.011, p = 0.92
	14 d no-test: n = 5	W=0.92 df=5 p=0.54
	2 d test: n = 7	W=0.96 df=7 p=0.79
	14 d test: n = 7	W=0.97 df=7 p=0.89
SupFig. 6i c-Fos+ tdTomato+/DAPI (%)	2 d no-test: n = 6	Not all subgroups meets p＞0.05	F=0.96 p=0.43	Scheirer-Ray-Hare test	Htreatment×time(1,21) = 0.0023, p = 0.96
	14 d no-test: n = 5
	2 d test: n = 7
	14 d test: n = 7
SupFig. 6i c-Fos+ tdTomato+/tdTomato+ (%)	2 d no-test: n = 6	Not all subgroups meets p＞0.05	F=0.41 p=0.75	Scheirer-Ray-Hare test	Htreatment×time(1,21) = 0.11, p = 0.74
	14 d no-test: n = 5
	2 d test: n = 7
	14 d test: n = 7
SupFig. 6i c-Fos+ tdTomato-/tdTomato- (%)	2 d no-test: n = 6	W=0.89 df=6 p=0.34	F=2.29 p=0.11	Two-way ANOVA	Ftreatment×time(1,21) = 0.61, p = 0.44
	14 d no-test: n = 5	W=0.88 df=5 p=0.30
	2 d test: n = 7	W=0.95 df=7 p=0.71
	14 d test: n = 7	W=0.97 df=7 p=0.87
SupFig. 6i 2 d c-Fos+ tdTomato+ (%)	chance: n = 7	Not all subgroups meets p＞0.05	F=8.30 p=0.021	Mann-Whitney U test	U = 0, p = 0.0006
	actual: n = 7
SupFig. 6i 14 d c-Fos+ tdTomato+ (%)	chance: n = 7	W=0.91 df=7 p=0.42	F=2.00 p=0.42	Two-tailed Student’s t-test	t(12) = 3.23, p = 0.0073
	actual: n = 7	W=0.97 df=7 p=0.87
SupFig. 7a	P20: n = 18	W=0.97 df=18 p=0.82	F=1.16 p=0.77	Two-tailed Student’s t-test	t(40) = 12.54, p < 0.001
	P70: n = 24	W=0.95 df=24 p=0.34
SupFig. 7b	P20: n = 18	W=0.97 df=18 p=0.82	F=1.24 p=0.65	Two-tailed Student’s t-test	t(40) = 15.17, p < 0.001
	P70: n = 24	W=0.96 df=24 p=0.45
SupFig. 8c IL	P20/Ctrl: n = 10	W=0.89 df=10 p=0.18	F=2.76 p=0.055	Two-way ANOVA	Fage×treatment(1,40) = 25.25, p < 0.001
	P20/FS: n = 11	W=0.88 df=11 p=0.11
	P70/Ctrl: n = 11	W=0.91 df=11 p=0.26
	P70/FS: n = 12	W=0.97 df=12 p=0.85
SupFig. 8c ACC	P20/Ctrl: n = 10	W=0.92 df=10 p=0.40	F=2.48 p=0.075	Two-way ANOVA	Fage×treatment(1,39) = 33.92, p < 0.001
	P20/FS: n = 11	W=0.92 df=11 p=0.32
	P70/Ctrl: n = 11	W=0.95 df=11 p=0.61
	P70/FS: n = 11	W=0.96 df=11 p=0.71
SupFig. 12b Adrb1/DAPI	P14: n = 5	W=0.94 df=5 p=0.65	F=1.28 p=0.32	One-way ANOVA	F(4,17) = 5.74, p = 0.0041
	P21: n = 5	W=0.98 df=5 p=0.95
	P28: n = 4	W=0.78 df=4 p=0.076
	P42: n = 4	W=0.79 df=4 p=0.091
	P70: n = 4	W=0.92 df=4 p=0.52
SupFig. 12c Adrb2/DAPI	P14: n = 5	W=0.88 df=5 p=0.30	F=1.14 p=0.37	One-way ANOVA	F(4,17) = 5.57, p = 0.0047
	P21: n = 5	W=0.87 df=5 p=0.27
	P28: n = 4	W=0.98 df=4 p=0.88
	P42: n = 4	W=0.96 df=4 p=0.79
	P70: n = 4	W=0.96 df=4 p=0.77
SupFig. 12e Adrb1/DAPI	P14: n = 5	W=0.81 df=5 p=0.10	F=0.31 p=0.87	One-way ANOVA	F(4,17) = 4.82, p = 0.0088
	P21: n = 5	W=0.99 df=5 p=0.99
	P28: n = 4	W=0.82 df=4 p=0.15
	P42: n = 4	W=0.76 df=4 p=0.065
	P70: n = 4	W=0.95 df=4 p=0.72
SupFig. 12f Adrb2/DAPI	P14: n = 5	W=0.86 df=5 p=0.24	F=0.83 p=0.52	One-way ANOVA	F(4,17) = 7.81, p < 0.001
	P21: n = 5	W=0.89 df=5 p=0.37
	P28: n = 4	W=0.90 df=4 p=0.41
	P42: n = 4	W=0.99 df=4 p=0.99
	P70: n = 4	W=0.98 df=4 p=0.93
SupFig. 13b Habituation	Saline: n = 16	W=0.89 df=16 p=0.065	F=2.69 p=0.058	Two-tailed Student’s t-test	t(31) = 1.51, p = 0.14
	Xamoterol: n = 17	W=0.95 df=17 p=0.54
SupFig. 13b Test1	Saline: n = 16	W=0.98 df=16 p=0.98	F=1.32 p=0.59	Two-tailed Student’s t-test	t(31) = 0.12, p = 0.91
	Xamoterol: n = 17	W=0.95 df=17 p=0.39
SupFig. 13b Test2	Saline: n = 16	W=0.82 df=16 p=0.0048	F=1.06 p=0.91	Mann-Whitney U test	U = 54, p = 0.0025
	Xamoterol: n = 17	W=0.98 df=17 p=0.93
SupFig. 13b Test3	Saline: n = 16	W=0.88 df=16 p=0.034	F=5.65 p=0.0017	Mann-Whitney U test	U = 76, p = 0.030
	Xamoterol: n = 17	W=0.76 df=17 p=0.0006
SupFig. 13d Habituation	Saline: n = 14	W=0.95 df=16 p=0.59	F=1.94 p=0.25	Two-tailed Student’s t-test	t(25) = 1.05, p = 0.30
	Tomoxetine: n = 13	W=0.96 df=17 p=0.68
SupFig. 13d Test1	Saline: n = 14	W=0.83 df=16 p=0.013	F=4.81 p=0.010	Mann-Whitney U test	U = 62, p = 0.17
	Tomoxetine: n = 13	W=0.95 df=17 p=0.60
SupFig. 13d Test2	Saline: n = 14	W=0.84 df=16 p=0.014	F=1.25 p=0.70	Mann-Whitney U test	U = 30, p = 0.0023
	Tomoxetine: n = 13	W=0.94 df=17 p=0.42
SupFig. 13d Test3	Saline: n = 14	W=0.93 df=16 p=0.26	F=2.65 p=0.094	Two-tailed Student’s t-test	t(25) = 4.20, p < 0.001
	Tomoxetine: n = 13	W=0.93 df=17 p=0.39
