# Supplementary material for: Noradrenergic signaling mediates cortical early tagging and storage of remote memory
Source: Nat Commun. 2022 Dec 9;13:7623. doi: 10.1038/s41467-022-35342-x (PMC9734098; doi:10.1038/s41467-022-35342-x)
Supplement: Supplementary file 6 — Supplementary Software 1 [file 41467_2022_35342_MOESM6_ESM.zip]

Archive with 42 entries (39 files):
- Example data/
- Example data/1.mat
- Example data/20171018.csv
- Example data/AverageMeanData.mat
- Example data/demo-Cal.csv
- Example data/demo-Cal.mat
- Example data/demo-Cal_averagedata - 副本 (2).mat
- Example data/demo-Cal_averagedata - 副本.mat
- Example data/demo-Cal_averagedata.mat
- Example data/demo-Cal_averagedata_AUC.mat
- Example data/demo-Cal_averagedata_Peak_Valley.mat
- Example data/demo-Cal_Event_FPS.mat
- Example data/demo-Cal_plotdata.mat
- Libraries/
- Libraries/airPLS.m
- Libraries/drawErrorLine.m
- Libraries/heatmapPlot.m
- Libraries/linearSmooth1.m
- Libraries/psth_wave2.m
- Libraries/trigger_times_pretreatment.m
- TDMSReader/
- TDMSReader/20200710-.tdms
- TDMSReader/example.m
- TDMSReader/TDMS_genvarname2.m
- TDMSReader/TDMS_getDataSize.m
- TDMSReader/TDMS_getDataTypeName.m
- TDMSReader/TDMS_getGroupChanNames.m
- TDMSReader/TDMS_getPropValue.m
- TDMSReader/TDMS_getTypeSeekSizes.m
- TDMSReader/TDMS_handleGetDataOption.m
- TDMSReader/TDMS_initData.m
- TDMSReader/TDMS_preprocessFile.m
- TDMSReader/TDMS_processLeadIn.m
- TDMSReader/TDMS_rawDAQMx.m
- TDMSReader/TDMS_read.m
- TDMSReader/TDMS_readFileHelper_v1.m
- TDMSReader/TDMS_readFileHelper_v2.m
- TDMSReader/TDMS_readTDMSFile.m
- TDMSReader/TDMS_retrievingSubsets.m
- Matlab Code for FiberPhotometry.txt
- Readme.pdf
- TripleColorFiberPhotometry.mlapp
