# Supplementary material for: Noradrenergic signaling mediates cortical early tagging and storage of remote memory
Source: Nat Commun. 2022 Dec 9;13:7623. doi: 10.1038/s41467-022-35342-x (PMC9734098; doi:10.1038/s41467-022-35342-x)
Supplement: Supplementary file 6 — Supplementary Software 1 [file 41467_2022_35342_MOESM6_ESM.zip › Example data/20171018.csv]

0	0	0	2.8271	4.3904	4.3904
0	0	0	2.8245	4.3904	4.3904
0	0	0	2.8219	4.3917	4.3917
0	0	0	2.8219	4.393	4.393
0	0	0	2.8232	4.3956	4.3956
0	0	0	2.8258	4.3956	4.3956
0	0	0	2.8284	4.3943	4.3943
0	0	0	2.8271	4.393	4.393
0	0	0	2.8284	4.3904	4.3904
0	0	0	2.8309	4.3878	4.3878
0	0	0	2.8284	4.3852	4.3852
0	0	0	2.8284	4.3852	4.3852
0	0	0	2.8296	4.3852	4.3852
0	0	0	2.8309	4.3865	4.3865
0	0	0	2.8335	4.3891	4.3891
0	0	0	2.8348	4.3917	4.3917
0	0	0	2.8348	4.3943	4.3943
0	0	0	2.8348	4.3956	4.3956
0	0	0	2.8335	4.3956	4.3956
0	0	0	2.8322	4.3943	4.3943
0	0	0	2.8322	4.3943	4.3943
0	0	0	2.8322	4.393	4.393
0	0	0	2.8335	4.3917	4.3917
0	0	0	2.8361	4.3904	4.3904
0	0	0	2.8361	4.3904	4.3904
0	0	0	2.8387	4.3904	4.3904
0	0	0	2.8387	4.3904	4.3904
0	0	0	2.8387	4.3891	4.3891
0	0	0	2.8348	4.3878	4.3878
0	0	0	2.8322	4.3865	4.3865
0	0	0	2.8284	4.3852	4.3852
0	0	0	2.8271	4.3852	4.3852
0	0	0	2.8258	4.3865	4.3865
0	0	0	2.8284	4.3878	4.3878
0	0	0	2.8309	4.3891	4.3891
0	0	0	2.8348	4.3917	4.3917
0	0	0	2.8374	4.3917	4.3917
0	0	0	2.8374	4.393	4.393
0	0	0	2.8361	4.393	4.393
0	0	0	2.8322	4.3917	4.3917
0	0	0	2.8284	4.3917	4.3917
0	0	0	2.8245	4.3917	4.3917
0	0	0	2.8245	4.3904	4.3904
0	0	0	2.8271	4.3917	4.3917
0	0	0	2.8296	4.393	4.393
0	0	0	2.8335	4.3943	4.3943
0	0	0	2.8361	4.393	4.393
0	0	0	2.8361	4.3943	4.3943
0	0	0	2.8361	4.393	4.393
0	0	0	2.8348	4.3917	4.3917
0	0	0	2.8309	4.3904	4.3904
0	0	0	2.8296	4.3891	4.3891
0	0	0	2.8284	4.3891	4.3891
0	0	0	2.8296	4.3891	4.3891
0	0	0	2.8296	4.3904	4.3904
0	0	0	2.8335	4.3917	4.3917
0	0	0	2.8322	4.393	4.393
0	0	0	2.8322	4.3943	4.3943
0	0	0	2.8296	4.393	4.393
0	0	0	2.8296	4.393	4.393
0	0	0	2.8271	4.3904	4.3904
0	0	0	2.8284	4.3904	4.3904
0	0	0	2.8296	4.3891	4.3891
0	0	0	2.8322	4.3878	4.3878
0	0	0	2.8361	4.3878	4.3878
0	0	0	2.8374	4.3891	4.3891
0	0	0	2.8387	4.3904	4.3904
0	0	0	2.8387	4.3917	4.3917
0	0	0	2.8361	4.3917	4.3917
0	0	0	2.8309	4.3904	4.3904
0	0	0	2.8296	4.3891	4.3891
0	0	0	2.8271	4.3878	4.3878
0	0	0	2.8258	4.3878	4.3878
0	0	0	2.8271	4.3891	4.3891
0	0	0	2.8296	4.3891	4.3891
0	0	0	2.8284	4.3891	4.3891
0	0	0	2.8322	4.3891	4.3891
0	0	0	2.8309	4.3891	4.3891
0	0	0	2.8296	4.3878	4.3878
0	0	0	2.8271	4.3865	4.3865
0	0	0	2.8271	4.3852	4.3852
0	0	0	2.8271	4.3865	4.3865
0	0	0	2.8296	4.3878	4.3878
0	0	0	2.8309	4.3891	4.3891
0	0	0	2.8374	4.3917	4.3917
0	0	0	2.84	4.393	4.393
0	0	0	2.84	4.3943	4.3943
0	0	0	2.84	4.3943	4.3943
0	0	0	2.8374	4.3943	4.3943
0	0	0	2.8322	4.3943	4.3943
0	0	0	2.8271	4.393	4.393
0	0	0	2.8245	4.3917	4.3917
0	0	0	2.8232	4.3917	4.3917
0	0	0	2.8271	4.3917	4.3917
0	0	0	2.8309	4.3917	4.3917
0	0	0	2.8361	4.393	4.393
0	0	0	2.84	4.3917	4.3917
0	0	0	2.84	4.3917	4.3917
0	0	0	2.8374	4.3904	4.3904
0	0	0	2.8348	4.3891	4.3891
0	0	0	2.8309	4.3891	4.3891
0	0	0	2.8271	4.3904	4.3904
0	0	0	2.8271	4.3904	4.3904
0	0	0	2.8271	4.3917	4.3917
0	0	0	2.8309	4.3917	4.3917
0	0	0	2.8348	4.3917	4.3917
0	0	0	2.8361	4.393	4.393
0	0	0	2.8374	4.393	4.393
0	0	0	2.8348	4.3917	4.3917
0	0	0	2.8322	4.3904	4.3904
0	0	0	2.8296	4.3878	4.3878
0	0	0	2.8284	4.3865	4.3865
0	0	0	2.8271	4.3878	4.3878
0	0	0	2.8296	4.3878	4.3878
0	0	0	2.8322	4.3904	4.3904
0	0	0	2.8374	4.393	4.393
0	0	0	2.84	4.3956	4.3956
0	0	0	2.8413	4.3956	4.3956
0	0	0	2.8413	4.3969	4.3969
0	0	0	2.8387	4.3969	4.3969
0	0	0	2.8361	4.3969	4.3969
0	0	0	2.8335	4.3943	4.3943
0	0	0	2.8309	4.393	4.393
0	0	0	2.8296	4.3943	4.3943
0	0	0	2.8322	4.393	4.393
0	0	0	2.8322	4.3943	4.3943
0	0	0	2.8322	4.3943	4.3943
0	0	0	2.8322	4.3943	4.3943
0	0	0	2.8296	4.3956	4.3956
0	0	0	2.8271	4.3956	4.3956
0	0	0	2.8245	4.3956	4.3956
0	0	0	2.8232	4.3956	4.3956
0	0	0	2.8258	4.3943	4.3943
0	0	0	2.8271	4.3943	4.3943
0	0	0	2.8322	4.3943	4.3943
0	0	0	2.8374	4.3956	4.3956
0	0	0	2.8387	4.3943	4.3943
0	0	0	2.8387	4.3943	4.3943
0	0	0	2.8361	4.3943	4.3943
0	0	0	2.8322	4.393	4.393
0	0	0	2.8296	4.3917	4.3917
0	0	0	2.8258	4.3917	4.3917
0	0	0	2.8258	4.3917	4.3917
0	0	0	2.8271	4.3917	4.3917
0	0	0	2.8322	4.3917	4.3917
0	0	0	2.8361	4.393	4.393
0	0	0	2.8374	4.3917	4.3917
0	0	0	2.8387	4.3917	4.3917
0	0	0	2.8387	4.3917	4.3917
0	0	0	2.8348	4.3904	4.3904
0	0	0	2.8335	4.3904	4.3904
0	0	0	2.8322	4.3904	4.3904
0	0	0	2.8335	4.3917	4.3917
0	0	0	2.8348	4.3943	4.3943
0	0	0	2.8361	4.3943	4.3943
0	0	0	2.84	4.3969	4.3969
0	0	0	2.8413	4.3981	4.3981
0	0	0	2.84	4.3969	4.3969
0	0	0	2.8361	4.3943	4.3943
0	0	0	2.8335	4.3904	4.3904
0	0	0	2.8284	4.3865	4.3865
0	0	0	2.8271	4.384	4.384
0	0	0	2.8258	4.384	4.384
0	0	0	2.8271	4.3852	4.3852
0	0	0	2.8296	4.3878	4.3878
0	0	0	2.8322	4.3917	4.3917
0	0	0	2.8322	4.3943	4.3943
0	0	0	2.8322	4.3969	4.3969
0	0	0	2.8296	4.3969	4.3969
0	0	0	2.8284	4.3956	4.3956
0	0	0	2.8271	4.393	4.393
0	0	0	2.8258	4.3904	4.3904
0	0	0	2.8284	4.3891	4.3891
0	0	0	2.8309	4.3891	4.3891
0	0	0	2.8361	4.3891	4.3891
0	0	0	2.8387	4.3904	4.3904
0	0	0	2.8413	4.3891	4.3891
0	0	0	2.8438	4.3891	4.3891
0	0	0	2.84	4.3891	4.3891
0	0	0	2.8374	4.3878	4.3878
0	0	0	2.8322	4.3878	4.3878
0	0	0	2.8284	4.3878	4.3878
0	0	0	2.8271	4.3878	4.3878
0	0	0	2.8258	4.3878	4.3878
0	0	0	2.8271	4.3891	4.3891
0	0	0	2.8322	4.3891	4.3891
0	0	0	2.8348	4.3878	4.3878
0	0	0	2.8361	4.3878	4.3878
0	0	0	2.8361	4.3865	4.3865
0	0	0	2.8374	4.3852	4.3852
0	0	0	2.8335	4.3852	4.3852
0	0	0	2.8322	4.3852	4.3852
0	0	0	2.8322	4.3852	4.3852
0	0	0	2.8335	4.3865	4.3865
0	0	0	2.8348	4.3878	4.3878
0	0	0	2.8348	4.3878	4.3878
0	0	0	2.8348	4.3891	4.3891
0	0	0	2.8348	4.3891	4.3891
0	0	0	2.8335	4.3878	4.3878
0	0	0	2.8309	4.3865	4.3865
0	0	0	2.8271	4.3865	4.3865
0	0	0	2.8258	4.3878	4.3878
0	0	0	2.8271	4.3891	4.3891
0	0	0	2.8284	4.3904	4.3904
0	0	0	2.8322	4.393	4.393
0	0	0	2.8348	4.3943	4.3943
0	0	0	2.8374	4.3943	4.3943
0	0	0	2.8361	4.393	4.393
0	0	0	2.8322	4.3904	4.3904
0	0	0	2.8284	4.3891	4.3891
0	0	0	2.8258	4.3878	4.3878
0	0	0	2.8232	4.3865	4.3865
0	0	0	2.8232	4.3865	4.3865
0	0	0	2.8258	4.3878	4.3878
0	0	0	2.8296	4.3891	4.3891
0	0	0	2.8348	4.3904	4.3904
0	0	0	2.8387	4.3904	4.3904
0	0	0	2.8387	4.3891	4.3891
0	0	0	2.8374	4.3878	4.3878
0	0	0	2.8335	4.3865	4.3865
0	0	0	2.8322	4.3852	4.3852
0	0	0	2.8271	4.384	4.384
0	0	0	2.8271	4.384	4.384
0	0	0	2.8296	4.3852	4.3852
0	0	0	2.8322	4.3865	4.3865
0	0	0	2.8374	4.3865	4.3865
0	0	0	2.8413	4.3865	4.3865
0	0	0	2.8413	4.3865	4.3865
0	0	0	2.84	4.3865	4.3865
0	0	0	2.8374	4.3852	4.3852
0	0	0	2.8348	4.3852	4.3852
0	0	0	2.8322	4.3865	4.3865
0	0	0	2.8322	4.3865	4.3865
0	0	0	2.8322	4.3878	4.3878
0	0	0	2.8335	4.3904	4.3904
0	0	0	2.8348	4.3917	4.3917
0	0	0	2.8348	4.393	4.393
0	0	0	2.8348	4.3917	4.3917
0	0	0	2.8309	4.3917	4.3917
0	0	0	2.8271	4.3891	4.3891
0	0	0	2.8258	4.3878	4.3878
0	0	0	2.8245	4.3865	4.3865
0	0	0	2.8245	4.3878	4.3878
0	0	0	2.8284	4.3891	4.3891
0	0	0	2.8322	4.3891	4.3891
0	0	0	2.8348	4.3904	4.3904
0	0	0	2.8361	4.3904	4.3904
0	0	0	2.8374	4.3917	4.3917
0	0	0	2.8348	4.3904	4.3904
0	0	0	2.8335	4.3891	4.3891
0	0	0	2.8296	4.3878	4.3878
0	0	0	2.8296	4.3878	4.3878
0	0	0	2.8296	4.3878	4.3878
0	0	0	2.8309	4.3865	4.3865
0	0	0	2.8348	4.3878	4.3878
0	0	0	2.8387	4.3865	4.3865
0	0	0	2.84	4.3865	4.3865
0	0	0	2.84	4.3865	4.3865
0	0	0	2.8361	4.3878	4.3878
0	0	0	2.8348	4.3891	4.3891
0	0	0	2.8322	4.3904	4.3904
0	0	0	2.8284	4.393	4.393
0	0	0	2.8284	4.3943	4.3943
0	0	0	2.8284	4.3956	4.3956
0	0	0	2.8296	4.3981	4.3981
0	0	0	2.8335	4.3981	4.3981
0	0	0	2.8348	4.3969	4.3969
0	0	0	2.8348	4.3956	4.3956
0	0	0	2.8335	4.3943	4.3943
0	0	0	2.8322	4.393	4.393
0	0	0	2.8296	4.3917	4.3917
0	0	0	2.8296	4.3917	4.3917
0	0	0	2.8284	4.3917	4.3917
0	0	0	2.8309	4.393	4.393
0	0	0	2.8348	4.3956	4.3956
0	0	0	2.8348	4.3956	4.3956
0	0	0	2.8361	4.3956	4.3956
0	0	0	2.8335	4.3969	4.3969
0	0	0	2.8309	4.3956	4.3956
0	0	0	2.8271	4.3943	4.3943
0	0	0	2.8258	4.393	4.393
0	0	0	2.8245	4.3904	4.3904
0	0	0	2.8271	4.3904	4.3904
0	0	0	2.8284	4.3891	4.3891
0	0	0	2.8335	4.3891	4.3891
0	0	0	2.8335	4.3904	4.3904
0	0	0	2.8335	4.3904	4.3904
0	0	0	2.8322	4.3904	4.3904
0	0	0	2.8271	4.3917	4.3917
0	0	0	2.8219	4.3904	4.3904
0	0	0	2.818	4.3891	4.3891
0	0	0	2.8155	4.3891	4.3891
0	0	0	2.8193	4.3878	4.3878
0	0	0	2.8245	4.3878	4.3878
0	0	0	2.8309	4.3878	4.3878
0	0	0	2.8387	4.3878	4.3878
0	0	0	2.8425	4.3891	4.3891
0	0	0	2.8438	4.3891	4.3891
0	0	0	2.8413	4.3904	4.3904
0	0	0	2.8361	4.3904	4.3904
0	0	0	2.8322	4.3904	4.3904
0	0	0	2.8271	4.3917	4.3917
0	0	0	2.8232	4.3917	4.3917
0	0	0	2.8258	4.393	4.393
0	0	0	2.8271	4.3943	4.3943
0	0	0	2.8296	4.3943	4.3943
0	0	0	2.8335	4.3956	4.3956
0	0	0	2.8335	4.3943	4.3943
0	0	0	2.8322	4.393	4.393
0	0	0	2.8296	4.3904	4.3904
0	0	0	2.8284	4.3891	4.3891
0	0	0	2.8271	4.3878	4.3878
0	0	0	2.8258	4.3878	4.3878
0	0	0	2.8284	4.3878	4.3878
0	0	0	2.8309	4.3891	4.3891
0	0	0	2.8322	4.3891	4.3891
0	0	0	2.8348	4.3891	4.3891
0	0	0	2.8361	4.3891	4.3891
0	0	0	2.8348	4.3904	4.3904
0	0	0	2.8335	4.3917	4.3917
0	0	0	2.8309	4.3917	4.3917
0	0	0	2.8296	4.393	4.393
0	0	0	2.8309	4.3943	4.3943
0	0	0	2.8322	4.3943	4.3943
0	0	0	2.8335	4.3943	4.3943
0	0	0	2.8374	4.3917	4.3917
0	0	0	2.8374	4.3891	4.3891
0	0	0	2.8374	4.3865	4.3865
0	0	0	2.8335	4.384	4.384
0	0	0	2.8309	4.3814	4.3814
0	0	0	2.8258	4.3827	4.3827
0	0	0	2.8245	4.3852	4.3852
0	0	0	2.8219	4.3878	4.3878
0	0	0	2.8232	4.3917	4.3917
0	0	0	2.8245	4.3956	4.3956
0	0	0	2.8271	4.3969	4.3969
0	0	0	2.8296	4.3969	4.3969
0	0	0	2.8322	4.3943	4.3943
0	0	0	2.8322	4.3917	4.3917
0	0	0	2.8284	4.3891	4.3891
0	0	0	2.8284	4.3865	4.3865
0	0	0	2.8271	4.3852	4.3852
0	0	0	2.8271	4.3865	4.3865
0	0	0	2.8296	4.3878	4.3878
0	0	0	2.8322	4.3878	4.3878
0	0	0	2.8348	4.3878	4.3878
0	0	0	2.8374	4.3878	4.3878
0	0	0	2.8348	4.3865	4.3865
0	0	0	2.8322	4.384	4.384
0	0	0	2.8284	4.3827	4.3827
0	0	0	2.8245	4.3814	4.3814
0	0	0	2.8219	4.3814	4.3814
0	0	0	2.8206	4.3814	4.3814
0	0	0	2.8219	4.384	4.384
0	0	0	2.8271	4.3852	4.3852
0	0	0	2.8296	4.3865	4.3865
0	0	0	2.8322	4.3878	4.3878
0	0	0	2.8322	4.3878	4.3878
0	0	0	2.8296	4.3878	4.3878
0	0	0	2.8284	4.3878	4.3878
0	0	0	2.8284	4.3865	4.3865
0	0	0	2.8258	4.3865	4.3865
0	0	0	2.8258	4.3865	4.3865
0	0	0	2.8309	4.3878	4.3878
0	0	0	2.8322	4.3904	4.3904
0	0	0	2.8361	4.3917	4.3917
0	0	0	2.8361	4.393	4.393
0	0	0	2.8348	4.393	4.393
0	0	0	2.8322	4.393	4.393
0	0	0	2.8284	4.393	4.393
0	0	0	2.8245	4.3904	4.3904
0	0	0	2.8245	4.3917	4.3917
0	0	0	2.8232	4.3917	4.3917
0	0	0	2.8271	4.393	4.393
0	0	0	2.8309	4.3943	4.3943
0	0	0	2.8335	4.3956	4.3956
0	0	0	2.8348	4.3956	4.3956
0	0	0	2.8335	4.3943	4.3943
0	0	0	2.8322	4.3917	4.3917
0	0	0	2.8309	4.3891	4.3891
0	0	0	2.8271	4.3878	4.3878
0	0	0	2.8271	4.3878	4.3878
0	0	0	2.8284	4.3878	4.3878
0	0	0	2.8296	4.3904	4.3904
0	0	0	2.8322	4.3943	4.3943
0	0	0	2.8348	4.3969	4.3969
0	0	0	2.8348	4.3981	4.3981
0	0	0	2.8335	4.3969	4.3969
0	0	0	2.8322	4.3943	4.3943
0	0	0	2.8284	4.393	4.393
0	0	0	2.8258	4.3891	4.3891
0	0	0	2.8245	4.3891	4.3891
0	0	0	2.8232	4.3878	4.3878
0	0	0	2.8258	4.3904	4.3904
0	0	0	2.8296	4.3917	4.3917
0	0	0	2.8335	4.3956	4.3956
0	0	0	2.8361	4.3981	4.3981
0	0	0	2.8374	4.3994	4.3994
0	0	0	2.8348	4.3994	4.3994
0	0	0	2.8335	4.3981	4.3981
0	0	0	2.8296	4.3956	4.3956
0	0	0	2.8284	4.393	4.393
0	0	0	2.8284	4.3904	4.3904
0	0	0	2.8309	4.3891	4.3891
0	0	0	2.8335	4.3891	4.3891
0	0	0	2.8335	4.3904	4.3904
0	0	0	2.8361	4.3904	4.3904
0	0	0	2.8361	4.3917	4.3917
0	0	0	2.8335	4.3917	4.3917
0	0	0	2.8335	4.3917	4.3917
0	0	0	2.8309	4.3917	4.3917
0	0	0	2.8322	4.3917	4.3917
0	0	0	2.8335	4.3904	4.3904
0	0	0	2.8361	4.3904	4.3904
0	0	0	2.8387	4.3904	4.3904
0	0	0	2.84	4.3904	4.3904
0	0	0	2.84	4.3904	4.3904
0	0	0	2.8374	4.3891	4.3891
0	0	0	2.8322	4.3878	4.3878
0	0	0	2.8258	4.3865	4.3865
0	0	0	2.8232	4.3865	4.3865
0	0	0	2.8206	4.3852	4.3852
0	0	0	2.8219	4.3865	4.3865
0	0	0	2.8271	4.3878	4.3878
0	0	0	2.8296	4.3904	4.3904
0	0	0	2.8361	4.3917	4.3917
0	0	0	2.84	4.3917	4.3917
0	0	0	2.8387	4.3917	4.3917
0	0	0	2.8374	4.3904	4.3904
0	0	0	2.8322	4.3904	4.3904
0	0	0	2.8284	4.3891	4.3891
0	0	0	2.8271	4.3891	4.3891
0	0	0	2.8271	4.3891	4.3891
0	0	0	2.8284	4.3891	4.3891
0	0	0	2.8335	4.3904	4.3904
0	0	0	2.8361	4.3917	4.3917
0	0	0	2.8374	4.393	4.393
0	0	0	2.8374	4.393	4.393
0	0	0	2.8348	4.393	4.393
0	0	0	2.8296	4.3917	4.3917
0	0	0	2.8271	4.3917	4.3917
0	0	0	2.8219	4.3904	4.3904
0	0	0	2.8232	4.3904	4.3904
0	0	0	2.8219	4.3904	4.3904
0	0	0	2.8245	4.3917	4.3917
0	0	0	2.8271	4.393	4.393
0	0	0	2.8296	4.393	4.393
0	0	0	2.8296	4.393	4.393
0	0	0	2.8296	4.3917	4.3917
0	0	0	2.8284	4.3904	4.3904
0	0	0	2.8258	4.3891	4.3891
0	0	0	2.8245	4.3878	4.3878
0	0	0	2.8245	4.3865	4.3865
0	0	0	2.8284	4.3852	4.3852
0	0	0	2.8284	4.3865	4.3865
0	0	0	2.8322	4.3865	4.3865
0	0	0	2.8335	4.3878	4.3878
0	0	0	2.8335	4.3878	4.3878
0	0	0	2.8284	4.3878	4.3878
0	0	0	2.8258	4.3878	4.3878
0	0	0	2.8219	4.3891	4.3891
0	0	0	2.8193	4.3904	4.3904
0	0	0	2.8219	4.3917	4.3917
0	0	0	2.8245	4.3943	4.3943
0	0	0	2.8296	4.3956	4.3956
0	0	0	2.8348	4.3956	4.3956
0	0	0	2.8348	4.3956	4.3956
0	0	0	2.8361	4.393	4.393
0	0	0	2.8361	4.3917	4.3917
0	0	0	2.8309	4.3878	4.3878
0	0	0	2.8284	4.3865	4.3865
0	0	0	2.8258	4.384	4.384
0	0	0	2.8258	4.3852	4.3852
0	0	0	2.8284	4.3878	4.3878
0	0	0	2.8309	4.3891	4.3891
0	0	0	2.8335	4.393	4.393
0	0	0	2.8335	4.393	4.393
0	0	0	2.8348	4.3943	4.3943
0	0	0	2.8322	4.3943	4.3943
0	0	0	2.8322	4.3917	4.3917
0	0	0	2.8284	4.3904	4.3904
0	0	0	2.8271	4.3878	4.3878
0	0	0	2.8284	4.3878	4.3878
0	0	0	2.8284	4.3904	4.3904
0	0	0	2.8335	4.3917	4.3917
0	0	0	2.8361	4.3956	4.3956
0	0	0	2.8374	4.3981	4.3981
0	0	0	2.8374	4.3994	4.3994
0	0	0	2.8361	4.3994	4.3994
0	0	0	2.8322	4.3981	4.3981
0	0	0	2.8309	4.3969	4.3969
0	0	0	2.8284	4.3943	4.3943
0	0	0	2.8284	4.393	4.393
0	0	0	2.8296	4.3917	4.3917
0	0	0	2.8322	4.3917	4.3917
0	0	0	2.8348	4.3917	4.3917
0	0	0	2.8361	4.3904	4.3904
0	0	0	2.8335	4.3891	4.3891
0	0	0	2.8296	4.3891	4.3891
0	0	0	2.8258	4.3878	4.3878
0	0	0	2.8245	4.3878	4.3878
0	0	0	2.8232	4.3878	4.3878
0	0	0	2.8245	4.3891	4.3891
0	0	0	2.8271	4.3917	4.3917
0	0	0	2.8335	4.3943	4.3943
0	0	0	2.8361	4.3943	4.3943
0	0	0	2.8413	4.3956	4.3956
0	0	0	2.8413	4.3943	4.3943
0	0	0	2.84	4.393	4.393
0	0	0	2.8374	4.3904	4.3904
0	0	0	2.8348	4.3904	4.3904
0	0	0	2.8322	4.3891	4.3891
0	0	0	2.8309	4.3904	4.3904
0	0	0	2.8322	4.3917	4.3917
0	0	0	2.8335	4.3956	4.3956
0	0	0	2.8335	4.3969	4.3969
0	0	0	2.8322	4.3981	4.3981
0	0	0	2.8296	4.3981	4.3981
0	0	0	2.8245	4.3969	4.3969
0	0	0	2.8206	4.3956	4.3956
0	0	0	2.818	4.393	4.393
0	0	0	2.818	4.3917	4.3917
0	0	0	2.8193	4.3917	4.3917
0	0	0	2.8245	4.3917	4.3917
0	0	0	2.8296	4.3917	4.3917
0	0	0	2.8335	4.393	4.393
0	0	0	2.8387	4.3943	4.3943
0	0	0	2.8387	4.3943	4.3943
0	0	0	2.8361	4.3956	4.3956
0	0	0	2.8322	4.3943	4.3943
0	0	0	2.8296	4.3943	4.3943
0	0	0	2.8284	4.393	4.393
0	0	0	2.8296	4.3943	4.3943
0	0	0	2.8296	4.3943	4.3943
0	0	0	2.8335	4.393	4.393
0	0	0	2.8348	4.393	4.393
0	0	0	2.8348	4.3917	4.3917
0	0	0	2.8335	4.3904	4.3904
0	0	0	2.8296	4.3865	4.3865
0	0	0	2.8271	4.3852	4.3852
0	0	0	2.8245	4.3814	4.3814
0	0	0	2.8232	4.3801	4.3801
0	0	0	2.8245	4.3814	4.3814
0	0	0	2.8284	4.3827	4.3827
0	0	0	2.8335	4.384	4.384
0	0	0	2.8374	4.3865	4.3865
0	0	0	2.84	4.3891	4.3891
0	0	0	2.8387	4.3904	4.3904
0	0	0	2.8361	4.3917	4.3917
0	0	0	2.8322	4.3917	4.3917
0	0	0	2.8271	4.3917	4.3917
0	0	0	2.8245	4.3943	4.3943
0	0	0	2.8245	4.3943	4.3943
0	0	0	2.8245	4.3956	4.3956
0	0	0	2.8284	4.3981	4.3981
0	0	0	2.8322	4.3981	4.3981
0	0	0	2.8348	4.3994	4.3994
0	0	0	2.8348	4.3994	4.3994
0	0	0	2.8296	4.3994	4.3994
0	0	0	2.8258	4.3981	4.3981
0	0	0	2.8245	4.3956	4.3956
0	0	0	2.8219	4.3956	4.3956
0	0	0	2.8232	4.393	4.393
0	0	0	2.8271	4.393	4.393
0	0	0	2.8322	4.393	4.393
0	0	0	2.8348	4.3917	4.3917
0	0	0	2.8361	4.3904	4.3904
0	0	0	2.8374	4.3904	4.3904
0	0	0	2.8348	4.3878	4.3878
0	0	0	2.8309	4.3865	4.3865
0	0	0	2.8296	4.3865	4.3865
0	0	0	2.8271	4.3852	4.3852
0	0	0	2.8271	4.3852	4.3852
0	0	0	2.8296	4.3852	4.3852
0	0	0	2.8335	4.3852	4.3852
0	0	0	2.8361	4.3852	4.3852
0	0	0	2.8374	4.3852	4.3852
0	0	0	2.8361	4.3852	4.3852
0	0	0	2.8348	4.3852	4.3852
0	0	0	2.8296	4.3852	4.3852
0	0	0	2.8284	4.3852	4.3852
0	0	0	2.8271	4.3865	4.3865
0	0	0	2.8271	4.3865	4.3865
0	0	0	2.8296	4.3878	4.3878
0	0	0	2.8322	4.3891	4.3891
0	0	0	2.8348	4.3891	4.3891
0	0	0	2.8361	4.3904	4.3904
0	0	0	2.8348	4.3904	4.3904
0	0	0	2.8335	4.3904	4.3904
0	0	0	2.8309	4.3891	4.3891
0	0	0	2.8296	4.3878	4.3878
0	0	0	2.8284	4.3878	4.3878
0	0	0	2.8284	4.3878	4.3878
0	0	0	2.8309	4.3878	4.3878
0	0	0	2.8335	4.3878	4.3878
0	0	0	2.8374	4.3891	4.3891
0	0	0	2.84	4.3904	4.3904
0	0	0	2.8387	4.3904	4.3904
0	0	0	2.8361	4.3904	4.3904
0	0	0	2.8335	4.3891	4.3891
0	0	0	2.8284	4.3891	4.3891
0	0	0	2.8271	4.3891	4.3891
0	0	0	2.8258	4.3904	4.3904
0	0	0	2.8245	4.393	4.393
0	0	0	2.8258	4.3943	4.3943
0	0	0	2.8284	4.3956	4.3956
0	0	0	2.8296	4.3969	4.3969
0	0	0	2.8296	4.3956	4.3956
0	0	0	2.8245	4.393	4.393
0	0	0	2.8232	4.3904	4.3904
0	0	0	2.8206	4.3878	4.3878
0	0	0	2.818	4.3852	4.3852
0	0	0	2.818	4.3852	4.3852
0	0	0	2.8206	4.3852	4.3852
0	0	0	2.8245	4.3878	4.3878
0	0	0	2.8284	4.3904	4.3904
0	0	0	2.8309	4.3917	4.3917
0	0	0	2.8335	4.393	4.393
0	0	0	2.8322	4.393	4.393
0	0	0	2.8309	4.393	4.393
0	0	0	2.8309	4.3917	4.3917
0	0	0	2.8296	4.3917	4.3917
0	0	0	2.8284	4.3904	4.3904
0	0	0	2.8296	4.3904	4.3904
0	0	0	2.8335	4.3891	4.3891
0	0	0	2.8348	4.3891	4.3891
0	0	0	2.8374	4.3891	4.3891
0	0	0	2.8361	4.3904	4.3904
0	0	0	2.8361	4.3878	4.3878
0	0	0	2.8348	4.3878	4.3878
0	0	0	2.8335	4.3865	4.3865
0	0	0	2.8335	4.3865	4.3865
0	0	0	2.8335	4.3865	4.3865
0	0	0	2.8348	4.3865	4.3865
0	0	0	2.8374	4.3865	4.3865
0	0	0	2.8361	4.3878	4.3878
0	0	0	2.8361	4.3891	4.3891
0	0	0	2.8309	4.3904	4.3904
0	0	0	2.8284	4.3904	4.3904
0	0	0	2.8232	4.3904	4.3904
0	0	0	2.8206	4.3917	4.3917
0	0	0	2.8206	4.3904	4.3904
0	0	0	2.8219	4.3917	4.3917
0	0	0	2.8258	4.3917	4.3917
0	0	0	2.8309	4.393	4.393
0	0	0	2.8322	4.393	4.393
0	0	0	2.8348	4.3917	4.3917
0	0	0	2.8348	4.3904	4.3904
0	0	0	2.8348	4.3891	4.3891
0	0	0	2.8322	4.3865	4.3865
0	0	0	2.8322	4.3852	4.3852
0	0	0	2.8322	4.3852	4.3852
0	0	0	2.8335	4.384	4.384
0	0	0	2.8361	4.3865	4.3865
0	0	0	2.8374	4.3891	4.3891
0	0	0	2.84	4.3904	4.3904
0	0	0	2.8387	4.393	4.393
0	0	0	2.8361	4.3943	4.3943
0	0	0	2.8309	4.393	4.393
0	0	0	2.8258	4.3917	4.3917
0	0	0	2.8206	4.3891	4.3891
0	0	0	2.8193	4.3891	4.3891
0	0	0	2.8193	4.3891	4.3891
0	0	0	2.8232	4.3878	4.3878
0	0	0	2.8271	4.3878	4.3878
0	0	0	2.8335	4.3904	4.3904
0	0	0	2.8374	4.3891	4.3891
0	0	0	2.8374	4.3891	4.3891
0	0	0	2.8361	4.3878	4.3878
0	0	0	2.8335	4.3865	4.3865
0	0	0	2.8296	4.384	4.384
0	0	0	2.8271	4.384	4.384
0	0	0	2.8258	4.3852	4.3852
0	0	0	2.8258	4.3852	4.3852
0	0	0	2.8296	4.3891	4.3891
0	0	0	2.8322	4.3904	4.3904
0	0	0	2.8322	4.393	4.393
0	0	0	2.8335	4.393	4.393
0	0	0	2.8309	4.3917	4.3917
0	0	0	2.8284	4.3904	4.3904
0	0	0	2.8271	4.3878	4.3878
0	0	0	2.8271	4.3852	4.3852
0	0	0	2.8296	4.3827	4.3827
0	0	0	2.8322	4.3801	4.3801
0	0	0	2.8361	4.3788	4.3788
0	0	0	2.84	4.3801	4.3801
0	0	0	2.8374	4.3814	4.3814
0	0	0	2.8348	4.384	4.384
0	0	0	2.8309	4.3865	4.3865
0	0	0	2.8245	4.3891	4.3891
0	0	0	2.8206	4.3904	4.3904
0	0	0	2.8193	4.3904	4.3904
0	0	0	2.8193	4.3917	4.3917
0	0	0	2.8219	4.3904	4.3904
0	0	0	2.8271	4.3891	4.3891
0	0	0	2.8322	4.3891	4.3891
0	0	0	2.8348	4.3865	4.3865
0	0	0	2.8361	4.3852	4.3852
0	0	0	2.8348	4.384	4.384
0	0	0	2.8322	4.384	4.384
0	0	0	2.8296	4.384	4.384
0	0	0	2.8284	4.3865	4.3865
0	0	0	2.8284	4.3878	4.3878
0	0	0	2.8296	4.3891	4.3891
0	0	0	2.8322	4.3904	4.3904
0	0	0	2.8348	4.3917	4.3917
0	0	0	2.8361	4.3904	4.3904
0	0	0	2.8361	4.3904	4.3904
0	0	0	2.8335	4.3891	4.3891
0	0	0	2.8309	4.3891	4.3891
0	0	0	2.8296	4.3878	4.3878
0	0	0	2.8284	4.3865	4.3865
0	0	0	2.8284	4.3865	4.3865
0	0	0	2.8296	4.3865	4.3865
0	0	0	2.8322	4.3878	4.3878
0	0	0	2.8335	4.3878	4.3878
0	0	0	2.8335	4.3891	4.3891
0	0	0	2.8322	4.3917	4.3917
0	0	0	2.8296	4.3917	4.3917
0	0	0	2.8258	4.3917	4.3917
0	0	0	2.8245	4.3917	4.3917
0	0	0	2.8232	4.3917	4.3917
0	0	0	2.8258	4.3904	4.3904
0	0	0	2.8296	4.3904	4.3904
0	0	0	2.8348	4.3891	4.3891
0	0	0	2.8374	4.3891	4.3891
0	0	0	2.8387	4.3878	4.3878
0	0	0	2.8361	4.3891	4.3891
0	0	0	2.8322	4.3878	4.3878
0	0	0	2.8271	4.3878	4.3878
0	0	0	2.8219	4.3878	4.3878
0	0	0	2.818	4.3878	4.3878
0	0	0	2.8206	4.3891	4.3891
0	0	0	2.8219	4.3904	4.3904
0	0	0	2.8271	4.393	4.393
0	0	0	2.8322	4.393	4.393
0	0	0	2.8361	4.3943	4.3943
0	0	0	2.8387	4.3956	4.3956
0	0	0	2.8374	4.3956	4.3956
0	0	0	2.8361	4.3943	4.3943
0	0	0	2.8335	4.3943	4.3943
0	0	0	2.8296	4.393	4.393
0	0	0	2.8296	4.3917	4.3917
0	0	0	2.8309	4.3904	4.3904
0	0	0	2.8322	4.3904	4.3904
0	0	0	2.8348	4.3891	4.3891
0	0	0	2.8374	4.3904	4.3904
0	0	0	2.8361	4.3917	4.3917
0	0	0	2.8348	4.3917	4.3917
0	0	0	2.8296	4.393	4.393
0	0	0	2.8258	4.3943	4.3943
0	0	0	2.8232	4.3956	4.3956
0	0	0	2.8232	4.3956	4.3956
0	0	0	2.8232	4.3956	4.3956
0	0	0	2.8258	4.3956	4.3956
0	0	0	2.8284	4.3956	4.3956
0	0	0	2.8309	4.3956	4.3956
0	0	0	2.8296	4.3943	4.3943
0	0	0	2.8284	4.393	4.393
0	0	0	2.8271	4.3917	4.3917
0	0	0	2.8271	4.3904	4.3904
0	0	0	2.8258	4.3891	4.3891
0	0	0	2.8296	4.3904	4.3904
0	0	0	2.8322	4.3904	4.3904
0	0	0	2.8361	4.3904	4.3904
0	0	0	2.84	4.3904	4.3904
0	0	0	2.8387	4.3917	4.3917
0	0	0	2.8361	4.3917	4.3917
0	0	0	2.8322	4.3917	4.3917
0	0	0	2.8271	4.393	4.393
0	0	0	2.8232	4.3917	4.3917
0	0	0	2.8206	4.3917	4.3917
0	0	0	2.8193	4.3904	4.3904
0	0	0	2.8245	4.3904	4.3904
0	0	0	2.8284	4.3891	4.3891
0	0	0	2.8322	4.3904	4.3904
0	0	0	2.8361	4.3917	4.3917
0	0	0	2.8361	4.393	4.393
0	0	0	2.8348	4.3943	4.3943
0	0	0	2.8322	4.3943	4.3943
0	0	0	2.8284	4.3943	4.3943
0	0	0	2.8258	4.393	4.393
0	0	0	2.8219	4.3917	4.3917
0	0	0	2.8232	4.3904	4.3904
0	0	0	2.8258	4.3891	4.3891
0	0	0	2.8258	4.3904	4.3904
0	0	0	2.8271	4.3904	4.3904
0	0	0	2.8271	4.3904	4.3904
0	0	0	2.8245	4.3917	4.3917
0	0	0	2.8219	4.3917	4.3917
0	0	0	2.8232	4.393	4.393
0	0	0	2.8245	4.3917	4.3917
0	0	0	2.8271	4.393	4.393
0	0	0	2.8309	4.3943	4.3943
0	0	0	2.8361	4.3956	4.3956
0	0	0	2.8374	4.3969	4.3969
0	0	0	2.8374	4.3969	4.3969
0	0	0	2.8361	4.3956	4.3956
0	0	0	2.8309	4.3956	4.3956
0	0	0	2.8245	4.3943	4.3943
0	0	0	2.8219	4.3917	4.3917
0	0	0	2.8206	4.3891	4.3891
0	0	0	2.8219	4.3878	4.3878
0	0	0	2.8258	4.3878	4.3878
0	0	0	2.8296	4.3865	4.3865
0	0	0	2.8348	4.3865	4.3865
0	0	0	2.8374	4.3865	4.3865
0	0	0	2.8361	4.3865	4.3865
0	0	0	2.8335	4.3852	4.3852
0	0	0	2.8322	4.3852	4.3852
0	0	0	2.8271	4.3852	4.3852
0	0	0	2.8258	4.3865	4.3865
0	0	0	2.8258	4.3878	4.3878
0	0	0	2.8271	4.3891	4.3891
0	0	0	2.8284	4.3904	4.3904
0	0	0	2.8296	4.393	4.393
0	0	0	2.8296	4.3943	4.3943
0	0	0	2.8271	4.3943	4.3943
0	0	0	2.8219	4.3956	4.3956
0	0	0	2.8193	4.3956	4.3956
0	0	0	2.8155	4.393	4.393
0	0	0	2.8142	4.3917	4.3917
0	0	0	2.8155	4.3904	4.3904
0	0	0	2.8206	4.3891	4.3891
0	0	0	2.8245	4.3891	4.3891
0	0	0	2.8284	4.3878	4.3878
0	0	0	2.8322	4.3878	4.3878
0	0	0	2.8322	4.3891	4.3891
0	0	0	2.8309	4.3891	4.3891
0	0	0	2.8296	4.3891	4.3891
0	0	0	2.8258	4.3904	4.3904
0	0	0	2.8232	4.393	4.393
0	0	0	2.8219	4.3943	4.3943
0	0	0	2.8206	4.3943	4.3943
0	0	0	2.8232	4.3943	4.3943
0	0	0	2.8271	4.3943	4.3943
0	0	0	2.8284	4.393	4.393
0	0	0	2.8284	4.3917	4.3917
0	0	0	2.8258	4.3904	4.3904
0	0	0	2.8245	4.3878	4.3878
0	0	0	2.8206	4.3865	4.3865
0	0	0	2.8206	4.3852	4.3852
0	0	0	2.8193	4.3865	4.3865
0	0	0	2.8219	4.3865	4.3865
0	0	0	2.8258	4.3878	4.3878
0	0	0	2.8258	4.3891	4.3891
0	0	0	2.8284	4.3878	4.3878
0	0	0	2.8258	4.3878	4.3878
0	0	0	2.8245	4.3865	4.3865
0	0	0	2.8219	4.3852	4.3852
0	0	0	2.8193	4.3852	4.3852
0	0	0	2.8193	4.3852	4.3852
0	0	0	2.8206	4.3865	4.3865
0	0	0	2.8232	4.3878	4.3878
0	0	0	2.8284	4.3891	4.3891
0	0	0	2.8309	4.3904	4.3904
0	0	0	2.8335	4.3917	4.3917
0	0	0	2.8322	4.3917	4.3917
0	0	0	2.8296	4.3891	4.3891
0	0	0	2.8271	4.3878	4.3878
0	0	0	2.8232	4.3865	4.3865
0	0	0	2.8219	4.3852	4.3852
0	0	0	2.8206	4.3852	4.3852
0	0	0	2.8206	4.3852	4.3852
0	0	0	2.8232	4.3878	4.3878
0	0	0	2.8245	4.3891	4.3891
0	0	0	2.8258	4.3917	4.3917
0	0	0	2.8258	4.393	4.393
0	0	0	2.8232	4.3917	4.3917
0	0	0	2.818	4.3917	4.3917
0	0	0	2.8167	4.3917	4.3917
0	0	0	2.8129	4.3917	4.3917
0	0	0	2.8142	4.3917	4.3917
0	0	0	2.8155	4.3917	4.3917
0	0	0	2.8167	4.3904	4.3904
0	0	0	2.8193	4.3904	4.3904
0	0	0	2.8193	4.3878	4.3878
0	0	0	2.818	4.3852	4.3852
0	0	0	2.8155	4.3827	4.3827
0	0	0	2.8142	4.3814	4.3814
0	0	0	2.8116	4.3801	4.3801
0	0	0	2.8103	4.3801	4.3801
0	0	0	2.8103	4.3827	4.3827
0	0	0	2.8142	4.3852	4.3852
0	0	0	2.8167	4.3865	4.3865
0	0	0	2.8193	4.3891	4.3891
0	0	0	2.8219	4.3904	4.3904
0	0	0	2.8206	4.3904	4.3904
0	0	0	2.8167	4.3891	4.3891
0	0	0	2.8129	4.3878	4.3878
0	0	0	2.8103	4.3865	4.3865
0	0	0	2.8077	4.3865	4.3865
0	0	0	2.8077	4.3865	4.3865
0	0	0	2.8077	4.3865	4.3865
0	0	0	2.8116	4.3865	4.3865
0	0	0	2.8142	4.3878	4.3878
0	0	0	2.8142	4.3891	4.3891
0	0	0	2.8129	4.3878	4.3878
0	0	0	2.8103	4.3878	4.3878
0	0	0	2.8077	4.3865	4.3865
0	0	0	2.8026	4.3865	4.3865
0	0	0	2.8013	4.3852	4.3852
0	0	0	2.8026	4.3852	4.3852
0	0	0	2.8038	4.3852	4.3852
0	0	0	2.8077	4.3865	4.3865
0	0	0	2.8103	4.3865	4.3865
0	0	0	2.8116	4.3865	4.3865
0	0	0	2.8116	4.3878	4.3878
0	0	0	2.8077	4.3878	4.3878
0	0	0	2.8064	4.3878	4.3878
0	0	0	2.8026	4.3891	4.3891
0	0	0	2.8	4.3891	4.3891
0	0	0	2.8013	4.3891	4.3891
0	0	0	2.8	4.3891	4.3891
0	0	0	2.8038	4.3891	4.3891
0	0	0	2.8064	4.3891	4.3891
0	0	0	2.8051	4.3865	4.3865
0	0	0	2.8051	4.3878	4.3878
0	0	0	2.8038	4.3865	4.3865
0	0	0	2.8013	4.3852	4.3852
0	0	0	2.8	4.3852	4.3852
0	0	0	2.8	4.3852	4.3852
0	0	0	2.8038	4.384	4.384
0	0	0	2.8051	4.384	4.384
0	0	0	2.809	4.384	4.384
0	0	0	2.8116	4.3852	4.3852
0	0	0	2.8129	4.3865	4.3865
0	0	0	2.8129	4.3865	4.3865
0	0	0	2.809	4.3865	4.3865
0	0	0	2.8077	4.3865	4.3865
0	0	0	2.8038	4.3865	4.3865
0	0	0	2.8026	4.3865	4.3865
0	0	0	2.8038	4.3865	4.3865
0	0	0	2.8038	4.3865	4.3865
0	0	0	2.8064	4.3865	4.3865
0	0	0	2.8077	4.3865	4.3865
0	0	0	2.809	4.3865	4.3865
0	0	0	2.8064	4.3865	4.3865
0	0	0	2.8026	4.3865	4.3865
0	0	0	2.7987	4.3865	4.3865
0	0	0	2.7974	4.3852	4.3852
0	0	0	2.7961	4.3852	4.3852
0	0	0	2.7987	4.3852	4.3852
0	0	0	2.8026	4.384	4.384
0	0	0	2.8064	4.384	4.384
0	0	0	2.8103	4.384	4.384
0	0	0	2.8116	4.384	4.384
0	0	0	2.8103	4.3827	4.3827
0	0	0	2.8077	4.384	4.384
0	0	0	2.8038	4.3827	4.3827
0	0	0	2.8	4.3852	4.3852
0	0	0	2.8013	4.3878	4.3878
0	0	0	2.8013	4.3891	4.3891
0	0	0	2.8051	4.3904	4.3904
0	0	0	2.809	4.3917	4.3917
0	0	0	2.8129	4.3917	4.3917
0	0	0	2.8155	4.3917	4.3917
0	0	0	2.8142	4.3904	4.3904
0	0	0	2.8103	4.3891	4.3891
0	0	0	2.8064	4.3891	4.3891
0	0	0	2.8026	4.3891	4.3891
0	0	0	2.8013	4.3891	4.3891
0	0	0	2.8013	4.3904	4.3904
0	0	0	2.8038	4.3917	4.3917
0	0	0	2.8077	4.3917	4.3917
0	0	0	2.8103	4.3917	4.3917
0	0	0	2.8129	4.3917	4.3917
0	0	0	2.8129	4.3917	4.3917
0	0	0	2.8103	4.3904	4.3904
0	0	0	2.809	4.3891	4.3891
0	0	0	2.8064	4.3878	4.3878
0	0	0	2.8077	4.3878	4.3878
0	0	0	2.809	4.3891	4.3891
0	0	0	2.8116	4.3891	4.3891
0	0	0	2.8155	4.3891	4.3891
0	0	0	2.8155	4.3878	4.3878
0	0	0	2.8167	4.3878	4.3878
0	0	0	2.8155	4.3852	4.3852
0	0	0	2.8116	4.384	4.384
0	0	0	2.8077	4.3814	4.3814
0	0	0	2.8038	4.3814	4.3814
0	0	0	2.8038	4.3827	4.3827
0	0	0	2.8064	4.3852	4.3852
0	0	0	2.8077	4.3878	4.3878
0	0	0	2.8129	4.3917	4.3917
0	0	0	2.8193	4.3943	4.3943
0	0	0	2.8193	4.3956	4.3956
0	0	0	2.8206	4.3956	4.3956
0	0	0	2.818	4.3956	4.3956
0	0	0	2.8155	4.3943	4.3943
0	0	0	2.8129	4.3917	4.3917
0	0	0	2.8142	4.3891	4.3891
0	0	0	2.8155	4.3878	4.3878
0	0	0	2.8206	4.3891	4.3891
0	0	0	2.8219	4.3904	4.3904
0	0	0	2.8245	4.3917	4.3917
0	0	0	2.8258	4.393	4.393
0	0	0	2.8232	4.393	4.393
0	0	0	2.8206	4.3943	4.3943
0	0	0	2.8167	4.393	4.393
0	0	0	2.8129	4.3904	4.3904
0	0	0	2.8129	4.3904	4.3904
0	0	0	2.8129	4.3891	4.3891
0	0	0	2.8155	4.3878	4.3878
0	0	0	2.8193	4.3865	4.3865
0	0	0	2.8193	4.3878	4.3878
0	0	0	2.8206	4.3878	4.3878
0	0	0	2.8193	4.3891	4.3891
0	0	0	2.8155	4.3904	4.3904
0	0	0	2.8167	4.3917	4.3917
0	0	0	2.8129	4.3943	4.3943
0	0	0	2.8129	4.3943	4.3943
0	0	0	2.8155	4.3956	4.3956
0	0	0	2.8167	4.3956	4.3956
0	0	0	2.8206	4.393	4.393
0	0	0	2.8258	4.3917	4.3917
0	0	0	2.8245	4.3878	4.3878
0	0	0	2.8232	4.3852	4.3852
0	0	0	2.8219	4.3827	4.3827
0	0	0	2.8167	4.3827	4.3827
0	0	0	2.8155	4.3814	4.3814
0	0	0	2.8142	4.3827	4.3827
0	0	0	2.8155	4.3852	4.3852
0	0	0	2.818	4.3878	4.3878
0	0	0	2.8193	4.3904	4.3904
0	0	0	2.8219	4.3917	4.3917
0	0	0	2.8232	4.393	4.393
0	0	0	2.8206	4.3917	4.3917
0	0	0	2.8193	4.3904	4.3904
0	0	0	2.8167	4.3891	4.3891
0	0	0	2.8142	4.3878	4.3878
0	0	0	2.8142	4.3878	4.3878
0	0	0	2.8155	4.3878	4.3878
0	0	0	2.8167	4.3904	4.3904
0	0	0	2.8193	4.3917	4.3917
0	0	0	2.8206	4.393	4.393
0	0	0	2.8206	4.3943	4.3943
0	0	0	2.818	4.3943	4.3943
0	0	0	2.8155	4.393	4.393
0	0	0	2.8129	4.3917	4.3917
0	0	0	2.8116	4.3878	4.3878
0	0	0	2.8103	4.3865	4.3865
0	0	0	2.8129	4.3852	4.3852
0	0	0	2.8155	4.3852	4.3852
0	0	0	2.8193	4.3865	4.3865
0	0	0	2.8206	4.3878	4.3878
0	0	0	2.8219	4.3878	4.3878
0	0	0	2.8206	4.3878	4.3878
0	0	0	2.8193	4.3878	4.3878
0	0	0	2.8167	4.3878	4.3878
0	0	0	2.8129	4.3878	4.3878
0	0	0	2.8116	4.3865	4.3865
0	0	0	2.8116	4.3865	4.3865
0	0	0	2.8142	4.3852	4.3852
0	0	0	2.818	4.3852	4.3852
0	0	0	2.8206	4.3865	4.3865
0	0	0	2.8219	4.3878	4.3878
0	0	0	2.8206	4.3865	4.3865
0	0	0	2.8155	4.3878	4.3878
0	0	0	2.8129	4.3878	4.3878
0	0	0	2.8116	4.3904	4.3904
0	0	0	2.809	4.3917	4.3917
0	0	0	2.809	4.3943	4.3943
0	0	0	2.8129	4.3956	4.3956
0	0	0	2.8155	4.3969	4.3969
0	0	0	2.818	4.3969	4.3969
0	0	0	2.8193	4.3956	4.3956
0	0	0	2.8167	4.3943	4.3943
0	0	0	2.8167	4.3917	4.3917
0	0	0	2.8155	4.3904	4.3904
0	0	0	2.8142	4.3878	4.3878
0	0	0	2.8142	4.3878	4.3878
0	0	0	2.8155	4.3878	4.3878
0	0	0	2.8167	4.3891	4.3891
0	0	0	2.8206	4.3904	4.3904
0	0	0	2.8232	4.3917	4.3917
0	0	0	2.8232	4.3917	4.3917
0	0	0	2.8232	4.3917	4.3917
0	0	0	2.8193	4.3917	4.3917
0	0	0	2.8167	4.3904	4.3904
0	0	0	2.8116	4.3904	4.3904
0	0	0	2.809	4.3904	4.3904
0	0	0	2.809	4.3917	4.3917
0	0	0	2.809	4.393	4.393
0	0	0	2.8129	4.393	4.393
0	0	0	2.8155	4.393	4.393
0	0	0	2.818	4.3943	4.3943
0	0	0	2.8193	4.393	4.393
0	0	0	2.8193	4.393	4.393
0	0	0	2.818	4.393	4.393
0	0	0	2.8167	4.393	4.393
0	0	0	2.8167	4.3943	4.3943
0	0	0	2.8167	4.3943	4.3943
0	0	0	2.8167	4.3956	4.3956
0	0	0	2.8193	4.3956	4.3956
0	0	0	2.818	4.3956	4.3956
0	0	0	2.8155	4.393	4.393
0	0	0	2.8142	4.3904	4.3904
0	0	0	2.809	4.3878	4.3878
0	0	0	2.8038	4.3852	4.3852
0	0	0	2.8026	4.384	4.384
0	0	0	2.8026	4.384	4.384
0	0	0	2.8038	4.3852	4.3852
0	0	0	2.8077	4.3878	4.3878
0	0	0	2.8116	4.3904	4.3904
0	0	0	2.8155	4.393	4.393
0	0	0	2.8167	4.3956	4.3956
0	0	0	2.8155	4.3956	4.3956
0	0	0	2.8129	4.3956	4.3956
0	0	0	2.809	4.3943	4.3943
0	0	0	2.8051	4.393	4.393
0	0	0	2.8064	4.3904	4.3904
0	0	0	2.8064	4.3891	4.3891
0	0	0	2.8103	4.3891	4.3891
0	0	0	2.8129	4.3891	4.3891
0	0	0	2.8155	4.3891	4.3891
0	0	0	2.818	4.3891	4.3891
0	0	0	2.8167	4.3891	4.3891
0	0	0	2.8142	4.3891	4.3891
0	0	0	2.8129	4.3891	4.3891
0	0	0	2.8129	4.3904	4.3904
0	0	0	2.8129	4.3904	4.3904
0	0	0	2.8142	4.3917	4.3917
0	0	0	2.818	4.3943	4.3943
0	0	0	2.8219	4.3956	4.3956
0	0	0	2.8232	4.3969	4.3969
0	0	0	2.8245	4.3981	4.3981
0	0	0	2.8232	4.3981	4.3981
0	0	0	2.8219	4.3994	4.3994
0	0	0	2.8206	4.3981	4.3981
0	0	0	2.8193	4.3981	4.3981
0	0	0	2.8193	4.3981	4.3981
0	0	0	2.8219	4.3969	4.3969
0	0	0	2.8232	4.3956	4.3956
0	0	0	2.8271	4.3943	4.3943
0	0	0	2.8296	4.393	4.393
0	0	0	2.8309	4.393	4.393
0	0	0	2.8309	4.393	4.393
0	0	0	2.8284	4.393	4.393
0	0	0	2.8245	4.393	4.393
0	0	0	2.8258	4.3956	4.3956
0	0	0	2.8258	4.3981	4.3981
0	0	0	2.8258	4.4007	4.4007
0	0	0	2.8296	4.402	4.402
0	0	0	2.8348	4.4046	4.4046
0	0	0	2.8361	4.4059	4.4059
0	0	0	2.8387	4.4059	4.4059
0	0	0	2.8361	4.4046	4.4046
0	0	0	2.8335	4.4046	4.4046
0	0	0	2.8296	4.4033	4.4033
0	0	0	2.8271	4.4033	4.4033
0	0	0	2.8271	4.4033	4.4033
0	0	0	2.8309	4.4033	4.4033
0	0	0	2.8335	4.4033	4.4033
0	0	0	2.8374	4.4046	4.4046
0	0	0	2.8387	4.4059	4.4059
0	0	0	2.8387	4.4059	4.4059
0	0	0	2.8374	4.4072	4.4072
0	0	0	2.8322	4.4072	4.4072
0	0	0	2.8309	4.4085	4.4085
0	0	0	2.8284	4.4085	4.4085
0	0	0	2.8284	4.4085	4.4085
0	0	0	2.8309	4.4072	4.4072
0	0	0	2.8361	4.4059	4.4059
0	0	0	2.84	4.4046	4.4046
0	0	0	2.8425	4.4033	4.4033
0	0	0	2.8451	4.4007	4.4007
0	0	0	2.8425	4.4007	4.4007
0	0	0	2.84	4.3994	4.3994
0	0	0	2.8361	4.3981	4.3981
0	0	0	2.8348	4.3994	4.3994
0	0	0	2.8348	4.3994	4.3994
0	0	0	2.8361	4.4007	4.4007
0	0	0	2.8387	4.4033	4.4033
0	0	0	2.8413	4.4033	4.4033
0	0	0	2.8413	4.4046	4.4046
0	0	0	2.8413	4.4033	4.4033
0	0	0	2.8374	4.4033	4.4033
0	0	0	2.8322	4.402	4.402
0	0	0	2.8296	4.4007	4.4007
0	0	0	2.8258	4.3994	4.3994
0	0	0	2.8245	4.3994	4.3994
0	0	0	2.8271	4.4007	4.4007
0	0	0	2.8284	4.4007	4.4007
0	0	0	2.8322	4.4007	4.4007
0	0	0	2.8335	4.4007	4.4007
0	0	0	2.8335	4.4007	4.4007
0	0	0	2.8309	4.3994	4.3994
0	0	0	2.8258	4.3969	4.3969
0	0	0	2.8206	4.3943	4.3943
0	0	0	2.8155	4.3917	4.3917
0	0	0	2.8103	4.3878	4.3878
0	0	0	2.809	4.3865	4.3865
0	0	0	2.8103	4.3852	4.3852
0	0	0	2.8103	4.384	4.384
0	0	0	2.8116	4.384	4.384
0	0	0	2.8129	4.384	4.384
0	0	0	2.8129	4.384	4.384
0	0	0	2.8103	4.384	4.384
0	0	0	2.8077	4.384	4.384
0	0	0	2.809	4.3852	4.3852
0	0	0	2.8103	4.3865	4.3865
0	0	0	2.8142	4.3891	4.3891
0	0	0	2.8206	4.3904	4.3904
0	0	0	2.8245	4.3943	4.3943
0	0	0	2.8284	4.3956	4.3956
0	0	0	2.8296	4.3981	4.3981
0	0	0	2.8284	4.3994	4.3994
0	0	0	2.8258	4.4007	4.4007
0	0	0	2.8258	4.4033	4.4033
0	0	0	2.8219	4.4033	4.4033
0	0	0	2.8219	4.4046	4.4046
0	0	0	2.8271	4.4046	4.4046
0	0	0	2.8322	4.4059	4.4059
0	0	0	2.8374	4.4072	4.4072
0	0	0	2.8451	4.4059	4.4059
0	0	0	2.8451	4.4059	4.4059
0	0	0	2.8464	4.4046	4.4046
0	0	0	2.8451	4.4033	4.4033
0	0	0	2.8425	4.4033	4.4033
0	0	0	2.84	4.402	4.402
0	0	0	2.8425	4.402	4.402
0	0	0	2.8451	4.4033	4.4033
0	0	0	2.849	4.4033	4.4033
0	0	0	2.8541	4.4046	4.4046
0	0	0	2.858	4.4033	4.4033
0	0	0	2.8593	4.4033	4.4033
0	0	0	2.8567	4.4033	4.4033
0	0	0	2.8529	4.4033	4.4033
0	0	0	2.8477	4.4033	4.4033
0	0	0	2.8451	4.4046	4.4046
0	0	0	2.8425	4.4072	4.4072
0	0	0	2.8438	4.4098	4.4098
0	0	0	2.8477	4.411	4.411
0	0	0	2.8529	4.4149	4.4149
0	0	0	2.8567	4.4162	4.4162
0	0	0	2.8606	4.4162	4.4162
0	0	0	2.8632	4.4162	4.4162
0	0	0	2.8593	4.4149	4.4149
0	0	0	2.8593	4.4136	4.4136
0	0	0	2.858	4.4149	4.4149
0	0	0	2.8567	4.4162	4.4162
0	0	0	2.858	4.4175	4.4175
0	0	0	2.8593	4.4188	4.4188
0	0	0	2.8606	4.4201	4.4201
0	0	0	2.8619	4.4188	4.4188
0	0	0	2.8606	4.4188	4.4188
0	0	0	2.8593	4.4162	4.4162
0	0	0	2.858	4.4136	4.4136
0	0	0	2.8554	4.411	4.411
0	0	0	2.8541	4.4098	4.4098
0	0	0	2.858	4.4085	4.4085
0	0	0	2.8619	4.4085	4.4085
0	0	0	2.8658	4.4098	4.4098
0	0	0	2.8709	4.4123	4.4123
0	0	0	2.8722	4.4136	4.4136
0	0	0	2.8722	4.4149	4.4149
0	0	0	2.8696	4.4162	4.4162
0	0	0	2.8658	4.4149	4.4149
0	0	0	2.8606	4.4136	4.4136
0	0	0	2.8567	4.4123	4.4123
0	0	0	2.8541	4.411	4.411
0	0	0	2.8567	4.4098	4.4098
0	0	0	2.858	4.4098	4.4098
0	0	0	2.8645	4.4098	4.4098
0	0	0	2.8709	4.411	4.411
0	0	0	2.8722	4.411	4.411
0	0	0	2.8748	4.4098	4.4098
0	0	0	2.8761	4.4098	4.4098
0	0	0	2.8748	4.4098	4.4098
0	0	0	2.8735	4.4098	4.4098
0	0	0	2.8709	4.411	4.411
0	0	0	2.8709	4.411	4.411
0	0	0	2.8722	4.411	4.411
0	0	0	2.8735	4.4136	4.4136
0	0	0	2.8735	4.4149	4.4149
0	0	0	2.8748	4.4149	4.4149
0	0	0	2.8748	4.4162	4.4162
0	0	0	2.8735	4.4149	4.4149
0	0	0	2.8722	4.4149	4.4149
0	0	0	2.8735	4.4149	4.4149
0	0	0	2.8748	4.4149	4.4149
0	0	0	2.8787	4.4162	4.4162
0	0	0	2.8825	4.4175	4.4175
0	0	0	2.8864	4.4188	4.4188
0	0	0	2.8903	4.4214	4.4214
0	0	0	2.889	4.4227	4.4227
0	0	0	2.8864	4.4239	4.4239
0	0	0	2.8787	4.4239	4.4239
0	0	0	2.8696	4.4239	4.4239
0	0	0	2.8606	4.4227	4.4227
0	0	0	2.849	4.4188	4.4188
0	0	0	2.8425	4.4149	4.4149
0	0	0	2.8374	4.4098	4.4098
0	0	0	2.8309	4.4059	4.4059
0	0	0	2.8271	4.4007	4.4007
0	0	0	2.8232	4.3969	4.3969
0	0	0	2.8206	4.3943	4.3943
0	0	0	2.818	4.3917	4.3917
0	0	0	2.8167	4.3904	4.3904
0	0	0	2.8167	4.3904	4.3904
0	0	0	2.8193	4.393	4.393
0	0	0	2.8232	4.3956	4.3956
0	0	0	2.8296	4.3969	4.3969
0	0	0	2.8322	4.3994	4.3994
0	0	0	2.8348	4.4007	4.4007
0	0	0	2.8348	4.4007	4.4007
0	0	0	2.8335	4.3994	4.3994
0	0	0	2.8296	4.3981	4.3981
0	0	0	2.8258	4.3969	4.3969
0	0	0	2.8232	4.3943	4.3943
0	0	0	2.8219	4.3943	4.3943
0	0	0	2.8232	4.3956	4.3956
0	0	0	2.8271	4.3956	4.3956
0	0	0	2.8296	4.3969	4.3969
0	0	0	2.8322	4.3969	4.3969
0	0	0	2.8322	4.3943	4.3943
0	0	0	2.8322	4.3956	4.3956
0	0	0	2.8296	4.3943	4.3943
0	0	0	2.8271	4.3943	4.3943
0	0	0	2.8245	4.393	4.393
0	0	0	2.8245	4.3943	4.3943
0	0	0	2.8271	4.3956	4.3956
0	0	0	2.8309	4.3956	4.3956
0	0	0	2.8335	4.3956	4.3956
0	0	0	2.8374	4.3969	4.3969
0	0	0	2.8374	4.3956	4.3956
0	0	0	2.8361	4.3956	4.3956
0	0	0	2.8322	4.3943	4.3943
0	0	0	2.8296	4.393	4.393
0	0	0	2.8271	4.393	4.393
0	0	0	2.8258	4.393	4.393
0	0	0	2.8258	4.3943	4.3943
0	0	0	2.8284	4.3956	4.3956
0	0	0	2.8309	4.3969	4.3969
0	0	0	2.8335	4.3956	4.3956
0	0	0	2.8348	4.3969	4.3969
0	0	0	2.8322	4.3969	4.3969
0	0	0	2.8284	4.3969	4.3969
0	0	0	2.8258	4.3956	4.3956
0	0	0	2.8219	4.3956	4.3956
0	0	0	2.8206	4.3969	4.3969
0	0	0	2.8232	4.3981	4.3981
0	0	0	2.8258	4.3994	4.3994
0	0	0	2.8322	4.3994	4.3994
0	0	0	2.8361	4.3994	4.3994
0	0	0	2.8374	4.3969	4.3969
0	0	0	2.8374	4.3943	4.3943
0	0	0	2.8348	4.3917	4.3917
0	0	0	2.8296	4.3891	4.3891
0	0	0	2.8271	4.3865	4.3865
0	0	0	2.8271	4.3878	4.3878
0	0	0	2.8258	4.3891	4.3891
0	0	0	2.8309	4.3917	4.3917
0	0	0	2.8335	4.3943	4.3943
0	0	0	2.8348	4.3956	4.3956
0	0	0	2.8361	4.3956	4.3956
0	0	0	2.8335	4.3956	4.3956
0	0	0	2.8309	4.393	4.393
0	0	0	2.8271	4.3904	4.3904
0	0	0	2.8245	4.3891	4.3891
0	0	0	2.8245	4.3891	4.3891
0	0	0	2.8271	4.3904	4.3904
0	0	0	2.8296	4.393	4.393
0	0	0	2.8335	4.3969	4.3969
0	0	0	2.8374	4.3994	4.3994
0	0	0	2.8387	4.3994	4.3994
0	0	0	2.8387	4.4007	4.4007
0	0	0	2.8374	4.3994	4.3994
0	0	0	2.8335	4.3981	4.3981
0	0	0	2.8309	4.3969	4.3969
0	0	0	2.8309	4.3956	4.3956
0	0	0	2.8309	4.3956	4.3956
0	0	0	2.8335	4.3956	4.3956
0	0	0	2.8348	4.3969	4.3969
0	0	0	2.8361	4.3969	4.3969
0	0	0	2.8348	4.3969	4.3969
0	0	0	2.8335	4.3969	4.3969
0	0	0	2.8296	4.3956	4.3956
0	0	0	2.8271	4.3943	4.3943
0	0	0	2.8258	4.393	4.393
0	0	0	2.8258	4.393	4.393
0	0	0	2.8296	4.393	4.393
0	0	0	2.8335	4.3943	4.3943
0	0	0	2.8374	4.3943	4.3943
0	0	0	2.8413	4.3956	4.3956
0	0	0	2.84	4.3956	4.3956
0	0	0	2.8374	4.393	4.393
0	0	0	2.8335	4.3917	4.3917
0	0	0	2.8284	4.3891	4.3891
0	0	0	2.8245	4.3891	4.3891
0	0	0	2.8206	4.3891	4.3891
0	0	0	2.8219	4.3917	4.3917
0	0	0	2.8245	4.393	4.393
0	0	0	2.8258	4.3969	4.3969
0	0	0	2.8284	4.3994	4.3994
0	0	0	2.8296	4.4007	4.4007
0	0	0	2.8271	4.3994	4.3994
0	0	0	2.8258	4.3981	4.3981
0	0	0	2.8245	4.3981	4.3981
0	0	0	2.8232	4.3969	4.3969
0	0	0	2.8245	4.3956	4.3956
0	0	0	2.8284	4.3956	4.3956
0	0	0	2.8309	4.3969	4.3969
0	0	0	2.8361	4.3969	4.3969
0	0	0	2.84	4.3969	4.3969
0	0	0	2.8413	4.3956	4.3956
0	0	0	2.84	4.3943	4.3943
0	0	0	2.8374	4.3917	4.3917
0	0	0	2.8348	4.3904	4.3904
0	0	0	2.8322	4.3891	4.3891
0	0	0	2.8335	4.3891	4.3891
0	0	0	2.8348	4.3904	4.3904
0	0	0	2.8361	4.393	4.393
0	0	0	2.8413	4.3943	4.3943
0	0	0	2.8413	4.3969	4.3969
0	0	0	2.8425	4.3981	4.3981
0	0	0	2.8438	4.3981	4.3981
0	0	0	2.8451	4.3994	4.3994
0	0	0	2.8464	4.3994	4.3994
0	0	0	2.8516	4.402	4.402
0	0	0	2.8567	4.4033	4.4033
0	0	0	2.8632	4.4059	4.4059
0	0	0	2.8709	4.4085	4.4085
0	0	0	2.8774	4.411	4.411
0	0	0	2.8812	4.4123	4.4123
0	0	0	2.8825	4.4136	4.4136
0	0	0	2.8825	4.4149	4.4149
0	0	0	2.8799	4.4136	4.4136
0	0	0	2.8774	4.4149	4.4149
0	0	0	2.8722	4.4136	4.4136
0	0	0	2.8722	4.4123	4.4123
0	0	0	2.8696	4.4123	4.4123
0	0	0	2.8696	4.4123	4.4123
0	0	0	2.8696	4.4098	4.4098
0	0	0	2.867	4.4085	4.4085
0	0	0	2.8606	4.4046	4.4046
0	0	0	2.8541	4.3994	4.3994
0	0	0	2.8477	4.3956	4.3956
0	0	0	2.8387	4.3904	4.3904
0	0	0	2.8335	4.3878	4.3878
0	0	0	2.8296	4.3865	4.3865
0	0	0	2.8284	4.3878	4.3878
0	0	0	2.8309	4.3904	4.3904
0	0	0	2.8309	4.393	4.393
0	0	0	2.8322	4.3943	4.3943
0	0	0	2.8322	4.3956	4.3956
0	0	0	2.8296	4.3943	4.3943
0	0	0	2.8284	4.3904	4.3904
0	0	0	2.8271	4.3878	4.3878
0	0	0	2.8258	4.3865	4.3865
0	0	0	2.8271	4.3852	4.3852
0	0	0	2.8296	4.3865	4.3865
0	0	0	2.8335	4.3878	4.3878
0	0	0	2.8361	4.3904	4.3904
0	0	0	2.8374	4.393	4.393
0	0	0	2.8374	4.393	4.393
0	0	0	2.8335	4.393	4.393
0	0	0	2.8309	4.3917	4.3917
0	0	0	2.8245	4.3891	4.3891
0	0	0	2.8219	4.3878	4.3878
0	0	0	2.8193	4.3865	4.3865
0	0	0	2.8206	4.3865	4.3865
0	0	0	2.8245	4.3878	4.3878
0	0	0	2.8258	4.3891	4.3891
0	0	0	2.8271	4.3904	4.3904
0	0	0	2.8271	4.393	4.393
0	0	0	2.8271	4.3943	4.3943
0	0	0	2.8245	4.3943	4.3943
0	0	0	2.8232	4.3943	4.3943
0	0	0	2.8206	4.3956	4.3956
0	0	0	2.8219	4.3956	4.3956
0	0	0	2.8245	4.3956	4.3956
0	0	0	2.8271	4.3956	4.3956
0	0	0	2.8309	4.3956	4.3956
0	0	0	2.8335	4.3943	4.3943
0	0	0	2.8348	4.3943	4.3943
0	0	0	2.8335	4.3943	4.3943
0	0	0	2.8296	4.3943	4.3943
0	0	0	2.8258	4.3956	4.3956
0	0	0	2.8232	4.3956	4.3956
0	0	0	2.8206	4.3969	4.3969
0	0	0	2.8206	4.3969	4.3969
0	0	0	2.8219	4.3969	4.3969
0	0	0	2.8245	4.3956	4.3956
0	0	0	2.8284	4.3943	4.3943
0	0	0	2.8296	4.3917	4.3917
0	0	0	2.8296	4.3904	4.3904
0	0	0	2.8284	4.3891	4.3891
0	0	0	2.8296	4.3891	4.3891
0	0	0	2.8271	4.3917	4.3917
0	0	0	2.8271	4.393	4.393
0	0	0	2.8296	4.3956	4.3956
0	0	0	2.8322	4.3969	4.3969
0	0	0	2.8322	4.3981	4.3981
0	0	0	2.8335	4.3994	4.3994
0	0	0	2.8322	4.3981	4.3981
0	0	0	2.8284	4.3981	4.3981
0	0	0	2.8245	4.3969	4.3969
0	0	0	2.8232	4.3956	4.3956
0	0	0	2.8219	4.3956	4.3956
0	0	0	2.8232	4.3956	4.3956
0	0	0	2.8271	4.3956	4.3956
0	0	0	2.8296	4.3956	4.3956
0	0	0	2.8322	4.3956	4.3956
0	0	0	2.8348	4.3956	4.3956
0	0	0	2.8335	4.3943	4.3943
0	0	0	2.8335	4.3943	4.3943
0	0	0	2.8284	4.3943	4.3943
0	0	0	2.8271	4.393	4.393
0	0	0	2.8271	4.3943	4.3943
0	0	0	2.8284	4.3956	4.3956
0	0	0	2.8309	4.3981	4.3981
0	0	0	2.8348	4.3994	4.3994
0	0	0	2.8374	4.3994	4.3994
0	0	0	2.84	4.4007	4.4007
0	0	0	2.8387	4.3994	4.3994
0	0	0	2.8361	4.3981	4.3981
0	0	0	2.8309	4.3943	4.3943
0	0	0	2.8258	4.3917	4.3917
0	0	0	2.8232	4.3904	4.3904
0	0	0	2.8219	4.3891	4.3891
0	0	0	2.8219	4.3891	4.3891
0	0	0	2.8258	4.3891	4.3891
0	0	0	2.8284	4.3904	4.3904
0	0	0	2.8296	4.3904	4.3904
0	0	0	2.8296	4.3904	4.3904
0	0	0	2.8284	4.3904	4.3904
0	0	0	2.8232	4.3891	4.3891
0	0	0	2.8219	4.3878	4.3878
0	0	0	2.8206	4.3878	4.3878
0	0	0	2.8232	4.3878	4.3878
0	0	0	2.8271	4.3878	4.3878
0	0	0	2.8335	4.3878	4.3878
0	0	0	2.8387	4.3891	4.3891
0	0	0	2.8425	4.3891	4.3891
0	0	0	2.8425	4.3891	4.3891
0	0	0	2.84	4.3878	4.3878
0	0	0	2.8374	4.3891	4.3891
0	0	0	2.8322	4.3878	4.3878
0	0	0	2.8322	4.3904	4.3904
0	0	0	2.8322	4.393	4.393
0	0	0	2.8387	4.3956	4.3956
0	0	0	2.8464	4.3994	4.3994
0	0	0	2.8541	4.4033	4.4033
0	0	0	2.8619	4.4072	4.4072
0	0	0	2.8696	4.4085	4.4085
0	0	0	2.8774	4.4123	4.4123
0	0	0	2.8812	4.4136	4.4136
0	0	0	2.8864	4.4149	4.4149
0	0	0	2.8903	4.4162	4.4162
0	0	0	2.8954	4.4188	4.4188
0	0	0	2.9006	4.4214	4.4214
0	0	0	2.9032	4.4239	4.4239
0	0	0	2.9057	4.4252	4.4252
0	0	0	2.907	4.4265	4.4265
0	0	0	2.9057	4.4252	4.4252
0	0	0	2.9032	4.4227	4.4227
0	0	0	2.898	4.4201	4.4201
0	0	0	2.8954	4.4175	4.4175
0	0	0	2.8941	4.4149	4.4149
0	0	0	2.8941	4.4136	4.4136
0	0	0	2.8967	4.4136	4.4136
0	0	0	2.8993	4.4149	4.4149
0	0	0	2.9006	4.4162	4.4162
0	0	0	2.9032	4.4175	4.4175
0	0	0	2.9006	4.4175	4.4175
0	0	0	2.898	4.4175	4.4175
0	0	0	2.8928	4.4162	4.4162
0	0	0	2.8864	4.4162	4.4162
0	0	0	2.8799	4.4136	4.4136
0	0	0	2.8748	4.4136	4.4136
0	0	0	2.867	4.411	4.411
0	0	0	2.8606	4.4085	4.4085
0	0	0	2.8529	4.4033	4.4033
0	0	0	2.8451	4.3994	4.3994
0	0	0	2.8374	4.3943	4.3943
0	0	0	2.8284	4.3878	4.3878
0	0	0	2.8219	4.384	4.384
0	0	0	2.818	4.3814	4.3814
0	0	0	2.8167	4.3801	4.3801
0	0	0	2.8193	4.3814	4.3814
0	0	0	2.8258	4.384	4.384
0	0	0	2.8309	4.3865	4.3865
0	0	0	2.8374	4.3891	4.3891
0	0	0	2.8413	4.3917	4.3917
0	0	0	2.8413	4.393	4.393
0	0	0	2.8387	4.393	4.393
0	0	0	2.8348	4.3917	4.3917
0	0	0	2.8296	4.3904	4.3904
0	0	0	2.8258	4.3878	4.3878
0	0	0	2.8245	4.3865	4.3865
0	0	0	2.8245	4.3865	4.3865
0	0	0	2.8271	4.3878	4.3878
0	0	0	2.8309	4.3878	4.3878
0	0	0	2.8322	4.3891	4.3891
0	0	0	2.8322	4.3891	4.3891
0	0	0	2.8309	4.3878	4.3878
0	0	0	2.8284	4.3878	4.3878
0	0	0	2.8284	4.3878	4.3878
0	0	0	2.8271	4.3865	4.3865
0	0	0	2.8284	4.3878	4.3878
0	0	0	2.8296	4.3878	4.3878
0	0	0	2.8322	4.3878	4.3878
0	0	0	2.8335	4.3878	4.3878
0	0	0	2.8348	4.3878	4.3878
0	0	0	2.8335	4.3878	4.3878
0	0	0	2.8309	4.3891	4.3891
0	0	0	2.8271	4.3891	4.3891
0	0	0	2.8232	4.3891	4.3891
0	0	0	2.8193	4.3878	4.3878
0	0	0	2.8193	4.3865	4.3865
0	0	0	2.8193	4.3865	4.3865
0	0	0	2.8232	4.384	4.384
0	0	0	2.8271	4.3827	4.3827
0	0	0	2.8296	4.3814	4.3814
0	0	0	2.8309	4.3801	4.3801
0	0	0	2.8322	4.3788	4.3788
0	0	0	2.8296	4.3775	4.3775
0	0	0	2.8284	4.3775	4.3775
0	0	0	2.8284	4.3775	4.3775
0	0	0	2.8284	4.3788	4.3788
0	0	0	2.8309	4.3788	4.3788
0	0	0	2.8348	4.3814	4.3814
0	0	0	2.8361	4.3814	4.3814
0	0	0	2.8374	4.384	4.384
0	0	0	2.8361	4.384	4.384
0	0	0	2.8335	4.384	4.384
0	0	0	2.8284	4.384	4.384
0	0	0	2.8271	4.3827	4.3827
0	0	0	2.8258	4.3814	4.3814
0	0	0	2.8258	4.3801	4.3801
0	0	0	2.8296	4.3801	4.3801
0	0	0	2.8348	4.3814	4.3814
0	0	0	2.8374	4.3814	4.3814
0	0	0	2.8413	4.3827	4.3827
0	0	0	2.8413	4.3827	4.3827
0	0	0	2.8413	4.3827	4.3827
0	0	0	2.8387	4.384	4.384
0	0	0	2.8374	4.3827	4.3827
0	0	0	2.8348	4.3827	4.3827
0	0	0	2.8322	4.384	4.384
0	0	0	2.8361	4.3852	4.3852
0	0	0	2.8387	4.3865	4.3865
0	0	0	2.8413	4.3878	4.3878
0	0	0	2.8438	4.3891	4.3891
0	0	0	2.8425	4.3891	4.3891
0	0	0	2.8413	4.3904	4.3904
0	0	0	2.8387	4.3917	4.3917
0	0	0	2.8361	4.393	4.393
0	0	0	2.8335	4.3943	4.3943
0	0	0	2.8348	4.3969	4.3969
0	0	0	2.8374	4.3981	4.3981
0	0	0	2.8387	4.3981	4.3981
0	0	0	2.8425	4.3969	4.3969
0	0	0	2.8438	4.3956	4.3956
0	0	0	2.8413	4.393	4.393
0	0	0	2.8413	4.3904	4.3904
0	0	0	2.8374	4.3878	4.3878
0	0	0	2.8348	4.3865	4.3865
0	0	0	2.8348	4.3865	4.3865
0	0	0	2.8335	4.3865	4.3865
0	0	0	2.8374	4.3891	4.3891
0	0	0	2.8387	4.3904	4.3904
0	0	0	2.8387	4.3917	4.3917
0	0	0	2.8387	4.3917	4.3917
0	0	0	2.8361	4.3904	4.3904
0	0	0	2.8335	4.3891	4.3891
0	0	0	2.8309	4.3878	4.3878
0	0	0	2.8296	4.3852	4.3852
0	0	0	2.8284	4.384	4.384
0	0	0	2.8309	4.384	4.384
0	0	0	2.8335	4.3852	4.3852
0	0	0	2.8374	4.3865	4.3865
0	0	0	2.8425	4.3878	4.3878
0	0	0	2.8438	4.3891	4.3891
0	0	0	2.8425	4.3878	4.3878
0	0	0	2.84	4.3878	4.3878
0	0	0	2.8361	4.3852	4.3852
0	0	0	2.8296	4.3827	4.3827
0	0	0	2.8245	4.3814	4.3814
0	0	0	2.8232	4.3814	4.3814
0	0	0	2.8232	4.3801	4.3801
0	0	0	2.8258	4.3801	4.3801
0	0	0	2.8309	4.3788	4.3788
0	0	0	2.8348	4.3788	4.3788
0	0	0	2.8361	4.3788	4.3788
0	0	0	2.8361	4.3788	4.3788
0	0	0	2.8348	4.3788	4.3788
0	0	0	2.8322	4.3788	4.3788
0	0	0	2.8322	4.3801	4.3801
0	0	0	2.8335	4.3801	4.3801
0	0	0	2.8374	4.3814	4.3814
0	0	0	2.8387	4.384	4.384
0	0	0	2.8413	4.384	4.384
0	0	0	2.8413	4.384	4.384
0	0	0	2.84	4.384	4.384
0	0	0	2.8348	4.3814	4.3814
0	0	0	2.8309	4.3788	4.3788
0	0	0	2.8258	4.3762	4.3762
0	0	0	2.8219	4.3749	4.3749
0	0	0	2.8219	4.3749	4.3749
0	0	0	2.8232	4.3762	4.3762
0	0	0	2.8258	4.3762	4.3762
0	0	0	2.8296	4.3788	4.3788
0	0	0	2.8322	4.3814	4.3814
0	0	0	2.8348	4.3814	4.3814
0	0	0	2.8335	4.3827	4.3827
0	0	0	2.8309	4.384	4.384
0	0	0	2.8296	4.384	4.384
0	0	0	2.8296	4.384	4.384
0	0	0	2.8296	4.384	4.384
0	0	0	2.8309	4.384	4.384
0	0	0	2.8348	4.384	4.384
0	0	0	2.8361	4.3827	4.3827
0	0	0	2.8374	4.3801	4.3801
0	0	0	2.8348	4.3775	4.3775
0	0	0	2.8335	4.3749	4.3749
0	0	0	2.8271	4.3723	4.3723
0	0	0	2.8245	4.3711	4.3711
0	0	0	2.8219	4.3698	4.3698
0	0	0	2.8219	4.3711	4.3711
0	0	0	2.8245	4.3723	4.3723
0	0	0	2.8284	4.3749	4.3749
0	0	0	2.8309	4.3762	4.3762
0	0	0	2.8348	4.3762	4.3762
0	0	0	2.8348	4.3762	4.3762
0	0	0	2.8361	4.3762	4.3762
0	0	0	2.8296	4.3749	4.3749
0	0	0	2.8322	4.3736	4.3736
0	0	0	2.8284	4.3723	4.3723
0	0	0	2.8296	4.3736	4.3736
0	0	0	2.8296	4.3749	4.3749
0	0	0	2.8322	4.3788	4.3788
0	0	0	2.8335	4.3801	4.3801
0	0	0	2.8335	4.3814	4.3814
0	0	0	2.8322	4.3827	4.3827
0	0	0	2.8296	4.3814	4.3814
0	0	0	2.8232	4.3801	4.3801
0	0	0	2.8206	4.3788	4.3788
0	0	0	2.8193	4.3788	4.3788
0	0	0	2.818	4.3775	4.3775
0	0	0	2.8232	4.3788	4.3788
0	0	0	2.8271	4.3801	4.3801
0	0	0	2.8322	4.3788	4.3788
0	0	0	2.8361	4.3775	4.3775
0	0	0	2.8361	4.3762	4.3762
0	0	0	2.8348	4.3749	4.3749
0	0	0	2.8296	4.3736	4.3736
0	0	0	2.8271	4.3736	4.3736
0	0	0	2.8232	4.3749	4.3749
0	0	0	2.8232	4.3762	4.3762
0	0	0	2.8245	4.3788	4.3788
0	0	0	2.8271	4.3827	4.3827
0	0	0	2.8309	4.384	4.384
0	0	0	2.8322	4.3852	4.3852
0	0	0	2.8335	4.384	4.384
0	0	0	2.8322	4.3827	4.3827
0	0	0	2.8296	4.3801	4.3801
0	0	0	2.8271	4.3775	4.3775
0	0	0	2.8258	4.3775	4.3775
0	0	0	2.8258	4.3775	4.3775
0	0	0	2.8296	4.3788	4.3788
0	0	0	2.8322	4.3788	4.3788
0	0	0	2.8348	4.3801	4.3801
0	0	0	2.8361	4.3801	4.3801
0	0	0	2.8348	4.3801	4.3801
0	0	0	2.8309	4.3788	4.3788
0	0	0	2.8284	4.3788	4.3788
0	0	0	2.8258	4.3775	4.3775
0	0	0	2.8258	4.3762	4.3762
0	0	0	2.8271	4.3775	4.3775
0	0	0	2.8296	4.3775	4.3775
0	0	0	2.8348	4.3775	4.3775
0	0	0	2.8374	4.3788	4.3788
0	0	0	2.8387	4.3788	4.3788
0	0	0	2.8374	4.3788	4.3788
0	0	0	2.8348	4.3775	4.3775
0	0	0	2.8296	4.3775	4.3775
0	0	0	2.8245	4.3775	4.3775
0	0	0	2.8232	4.3775	4.3775
0	0	0	2.8219	4.3788	4.3788
0	0	0	2.8245	4.3788	4.3788
0	0	0	2.8284	4.3801	4.3801
0	0	0	2.8322	4.3801	4.3801
0	0	0	2.8361	4.3801	4.3801
0	0	0	2.8374	4.3788	4.3788
0	0	0	2.8348	4.3788	4.3788
0	0	0	2.8335	4.3775	4.3775
0	0	0	2.8284	4.3775	4.3775
0	0	0	2.8245	4.3775	4.3775
0	0	0	2.8232	4.3762	4.3762
0	0	0	2.8232	4.3775	4.3775
0	0	0	2.8258	4.3775	4.3775
0	0	0	2.8271	4.3775	4.3775
0	0	0	2.8296	4.3788	4.3788
0	0	0	2.8296	4.3801	4.3801
0	0	0	2.8284	4.3814	4.3814
0	0	0	2.8271	4.3827	4.3827
0	0	0	2.8271	4.384	4.384
0	0	0	2.8271	4.384	4.384
0	0	0	2.8296	4.384	4.384
0	0	0	2.8335	4.384	4.384
0	0	0	2.8361	4.3814	4.3814
0	0	0	2.8374	4.3788	4.3788
0	0	0	2.8361	4.3775	4.3775
0	0	0	2.8335	4.3749	4.3749
0	0	0	2.8309	4.3736	4.3736
0	0	0	2.8258	4.3736	4.3736
0	0	0	2.8232	4.3749	4.3749
0	0	0	2.8219	4.3775	4.3775
0	0	0	2.8219	4.3788	4.3788
0	0	0	2.8245	4.3814	4.3814
0	0	0	2.8271	4.3814	4.3814
0	0	0	2.8309	4.3814	4.3814
0	0	0	2.8322	4.3814	4.3814
0	0	0	2.8309	4.3801	4.3801
0	0	0	2.8284	4.3788	4.3788
0	0	0	2.8245	4.3775	4.3775
0	0	0	2.8206	4.3775	4.3775
0	0	0	2.8193	4.3775	4.3775
0	0	0	2.8206	4.3788	4.3788
0	0	0	2.8219	4.3788	4.3788
0	0	0	2.8271	4.3801	4.3801
0	0	0	2.8296	4.3801	4.3801
0	0	0	2.8309	4.3801	4.3801
0	0	0	2.8296	4.3788	4.3788
0	0	0	2.8284	4.3762	4.3762
0	0	0	2.8245	4.3762	4.3762
0	0	0	2.8219	4.3749	4.3749
0	0	0	2.8193	4.3749	4.3749
0	0	0	2.8193	4.3749	4.3749
0	0	0	2.8245	4.3762	4.3762
0	0	0	2.8271	4.3775	4.3775
0	0	0	2.8296	4.3788	4.3788
0	0	0	2.8348	4.3788	4.3788
0	0	0	2.8348	4.3775	4.3775
0	0	0	2.8348	4.3775	4.3775
0	0	0	2.8322	4.3762	4.3762
0	0	0	2.8296	4.3762	4.3762
0	0	0	2.8271	4.3762	4.3762
0	0	0	2.8284	4.3775	4.3775
0	0	0	2.8284	4.3801	4.3801
0	0	0	2.8309	4.3814	4.3814
0	0	0	2.8335	4.384	4.384
0	0	0	2.8335	4.3852	4.3852
0	0	0	2.8348	4.3865	4.3865
0	0	0	2.8335	4.3865	4.3865
0	0	0	2.8309	4.3865	4.3865
0	0	0	2.8258	4.3852	4.3852
0	0	0	2.8245	4.3852	4.3852
0	0	0	2.8258	4.3852	4.3852
0	0	0	2.8271	4.3865	4.3865
0	0	0	2.8296	4.3878	4.3878
0	0	0	2.8322	4.3891	4.3891
0	0	0	2.8322	4.3904	4.3904
0	0	0	2.8335	4.3891	4.3891
0	0	0	2.8309	4.3878	4.3878
0	0	0	2.8284	4.3865	4.3865
0	0	0	2.8258	4.384	4.384
0	0	0	2.8258	4.3814	4.3814
0	0	0	2.8245	4.3814	4.3814
0	0	0	2.8284	4.3814	4.3814
0	0	0	2.8296	4.3814	4.3814
0	0	0	2.8322	4.3827	4.3827
0	0	0	2.8348	4.3827	4.3827
0	0	0	2.8335	4.384	4.384
0	0	0	2.8322	4.3852	4.3852
0	0	0	2.8309	4.3852	4.3852
0	0	0	2.8284	4.3852	4.3852
0	0	0	2.8271	4.3852	4.3852
0	0	0	2.8245	4.3852	4.3852
0	0	0	2.8271	4.384	4.384
0	0	0	2.8309	4.384	4.384
0	0	0	2.8309	4.3827	4.3827
0	0	0	2.8335	4.3827	4.3827
0	0	0	2.8335	4.384	4.384
0	0	0	2.8309	4.3814	4.3814
0	0	0	2.8296	4.3801	4.3801
0	0	0	2.8258	4.3788	4.3788
0	0	0	2.8245	4.3762	4.3762
0	0	0	2.8258	4.3749	4.3749
0	0	0	2.8258	4.3749	4.3749
0	0	0	2.8284	4.3749	4.3749
0	0	0	2.8309	4.3762	4.3762
0	0	0	2.8322	4.3762	4.3762
0	0	0	2.8322	4.3775	4.3775
0	0	0	2.8322	4.3775	4.3775
0	0	0	2.8296	4.3788	4.3788
0	0	0	2.8284	4.3788	4.3788
0	0	0	2.8296	4.3801	4.3801
0	0	0	2.8284	4.3814	4.3814
0	0	0	2.8322	4.3827	4.3827
0	0	0	2.8361	4.384	4.384
0	0	0	2.8374	4.384	4.384
0	0	0	2.8387	4.3827	4.3827
0	0	0	2.8361	4.3801	4.3801
0	0	0	2.8335	4.3775	4.3775
0	0	0	2.8296	4.3749	4.3749
0	0	0	2.8258	4.3736	4.3736
0	0	0	2.8232	4.3723	4.3723
0	0	0	2.8232	4.3736	4.3736
0	0	0	2.8245	4.3762	4.3762
0	0	0	2.8271	4.3788	4.3788
0	0	0	2.8296	4.3814	4.3814
0	0	0	2.8335	4.384	4.384
0	0	0	2.8348	4.384	4.384
0	0	0	2.8322	4.3827	4.3827
0	0	0	2.8296	4.3801	4.3801
0	0	0	2.8271	4.3775	4.3775
0	0	0	2.8245	4.3736	4.3736
0	0	0	2.8232	4.3723	4.3723
0	0	0	2.8245	4.3711	4.3711
0	0	0	2.8258	4.3698	4.3698
0	0	0	2.8284	4.3711	4.3711
0	0	0	2.8271	4.3711	4.3711
0	0	0	2.8271	4.3711	4.3711
0	0	0	2.8258	4.3723	4.3723
0	0	0	2.8232	4.3723	4.3723
0	0	0	2.8232	4.3723	4.3723
0	0	0	2.8232	4.3736	4.3736
0	0	0	2.8258	4.3749	4.3749
0	0	0	2.8284	4.3749	4.3749
0	0	0	2.8309	4.3749	4.3749
0	0	0	2.8348	4.3762	4.3762
0	0	0	2.8361	4.3775	4.3775
0	0	0	2.8348	4.3775	4.3775
0	0	0	2.8335	4.3762	4.3762
0	0	0	2.8284	4.3762	4.3762
0	0	0	2.8245	4.3762	4.3762
0	0	0	2.8232	4.3762	4.3762
0	0	0	2.8206	4.3762	4.3762
0	0	0	2.8206	4.3762	4.3762
0	0	0	2.8245	4.3762	4.3762
0	0	0	2.8258	4.3775	4.3775
0	0	0	2.8271	4.3775	4.3775
0	0	0	2.8284	4.3775	4.3775
0	0	0	2.8258	4.3775	4.3775
0	0	0	2.8232	4.3762	4.3762
0	0	0	2.8206	4.3762	4.3762
0	0	0	2.8193	4.3749	4.3749
0	0	0	2.8193	4.3736	4.3736
0	0	0	2.8245	4.3749	4.3749
0	0	0	2.8284	4.3736	4.3736
0	0	0	2.8322	4.3736	4.3736
0	0	0	2.8348	4.3736	4.3736
0	0	0	2.8335	4.3736	4.3736
0	0	0	2.8322	4.3736	4.3736
0	0	0	2.8284	4.3723	4.3723
0	0	0	2.8258	4.3736	4.3736
0	0	0	2.8232	4.3723	4.3723
0	0	0	2.8258	4.3736	4.3736
0	0	0	2.8284	4.3736	4.3736
0	0	0	2.8322	4.3736	4.3736
0	0	0	2.8361	4.3749	4.3749
0	0	0	2.8374	4.3736	4.3736
0	0	0	2.8361	4.3723	4.3723
0	0	0	2.8348	4.3698	4.3698
0	0	0	2.8284	4.3685	4.3685
0	0	0	2.8258	4.3659	4.3659
0	0	0	2.8232	4.3659	4.3659
0	0	0	2.8219	4.3672	4.3672
0	0	0	2.8232	4.3698	4.3698
0	0	0	2.8271	4.3723	4.3723
0	0	0	2.8296	4.3762	4.3762
0	0	0	2.8309	4.3788	4.3788
0	0	0	2.8309	4.3801	4.3801
0	0	0	2.8309	4.3814	4.3814
0	0	0	2.8271	4.3801	4.3801
0	0	0	2.8258	4.3788	4.3788
0	0	0	2.8258	4.3775	4.3775
0	0	0	2.8258	4.3749	4.3749
0	0	0	2.8271	4.3736	4.3736
0	0	0	2.8309	4.3711	4.3711
0	0	0	2.8335	4.3711	4.3711
0	0	0	2.8348	4.3723	4.3723
0	0	0	2.8335	4.3736	4.3736
0	0	0	2.8322	4.3736	4.3736
0	0	0	2.8271	4.3736	4.3736
0	0	0	2.8232	4.3723	4.3723
0	0	0	2.8232	4.3723	4.3723
0	0	0	2.8219	4.3711	4.3711
0	0	0	2.8232	4.3698	4.3698
0	0	0	2.8271	4.3698	4.3698
0	0	0	2.8296	4.3698	4.3698
0	0	0	2.8309	4.3698	4.3698
0	0	0	2.8322	4.3698	4.3698
0	0	0	2.8309	4.3698	4.3698
0	0	0	2.8296	4.3698	4.3698
0	0	0	2.8271	4.3711	4.3711
0	0	0	2.8258	4.3723	4.3723
0	0	0	2.8258	4.3723	4.3723
0	0	0	2.8271	4.3736	4.3736
0	0	0	2.8271	4.3736	4.3736
0	0	0	2.8296	4.3749	4.3749
0	0	0	2.8296	4.3736	4.3736
0	0	0	2.8309	4.3723	4.3723
0	0	0	2.8309	4.3711	4.3711
0	0	0	2.8296	4.3672	4.3672
0	0	0	2.8284	4.3659	4.3659
[truncated: 64,350 more rows]
