# Supplementary material for: Noradrenergic signaling mediates cortical early tagging and storage of remote memory
Source: Nat Commun. 2022 Dec 9;13:7623. doi: 10.1038/s41467-022-35342-x (PMC9734098; doi:10.1038/s41467-022-35342-x)
Supplement: Supplementary file 6 — Supplementary Software 1 [file 41467_2022_35342_MOESM6_ESM.zip › Example data/demo-Cal.csv]

0	0	0	5.355	8.355	4.355
0	0	0	5.357	8.357	4.357
0	0	0	5.375	8.375	4.375
0	0	0	5.402	8.402	4.402
0	0	0	5.442	8.442	4.442
0	0	0	5.463	8.463	4.463
0	0	0	5.473	8.473	4.473
0	0	0	5.468	8.468	4.468
0	0	0	5.463	8.463	4.463
0	0	0	5.462	8.462	4.462
0	0	0	5.474	8.474	4.474
0	0	0	5.502	8.502	4.502
0	0	0	5.542	8.542	4.542
0	0	0	5.584	8.584	4.584
0	0	0	5.624	8.624	4.624
0	0	0	5.676	8.676	4.676
0	0	0	5.732	8.732	4.732
0	0	0	5.807	8.807	4.807
0	0	0	5.864	8.864	4.864
0	0	0	5.921	8.921	4.921
0	0	0	5.956	8.956	4.956
0	0	0	5.991	8.991	4.991
0	0	0	6.018	9.018	5.018
0	0	0	6.04	9.04	5.04
0	0	0	6.061	9.061	5.061
0	0	0	6.074	9.074	5.074
0	0	0	6.077	9.077	5.077
0	0	0	6.065	9.065	5.065
0	0	0	6.068	9.068	5.068
0	0	0	6.089	9.089	5.089
0	0	0	6.119	9.119	5.119
0	0	0	6.122	9.122	5.122
0	0	0	6.114	9.114	5.114
0	0	0	6.119	9.119	5.119
0	0	0	6.143	9.143	5.143
0	0	0	6.156	9.156	5.156
0	0	0	6.134	9.134	5.134
0	0	0	6.112	9.112	5.112
0	0	0	6.104	9.104	5.104
0	0	0	6.119	9.119	5.119
0	0	0	6.119	9.119	5.119
0	0	0	6.108	9.108	5.108
0	0	0	6.096	9.096	5.096
0	0	0	6.097	9.097	5.097
0	0	0	6.102	9.102	5.102
0	0	0	6.106	9.106	5.106
0	0	0	6.109	9.109	5.109
0	0	0	6.12	9.12	5.12
0	0	0	6.128	9.128	5.128
0	0	0	6.136	9.136	5.136
0	0	0	6.148	9.148	5.148
0	0	0	6.172	9.172	5.172
0	0	0	6.201	9.201	5.201
0	0	0	6.235	9.235	5.235
0	0	0	6.285	9.285	5.285
0	0	0	6.343	9.343	5.343
0	0	0	6.404	9.404	5.404
0	0	0	6.439	9.439	5.439
0	0	0	6.483	9.483	5.483
0	0	0	6.519	9.519	5.519
0	0	0	6.564	9.564	5.564
0	0	0	6.592	9.592	5.592
0	0	0	6.616	9.616	5.616
0	0	0	6.636	9.636	5.636
0	0	0	6.649	9.649	5.649
0	0	0	6.647	9.647	5.647
0	0	0	6.632	9.632	5.632
0	0	0	6.61	9.61	5.61
0	0	0	6.599	9.599	5.599
0	0	0	6.6	9.6	5.6
0	0	0	6.615	9.615	5.615
0	0	0	6.63	9.63	5.63
0	0	0	6.645	9.645	5.645
0	0	0	6.646	9.646	5.646
0	0	0	6.642	9.642	5.642
0	0	0	6.633	9.633	5.633
0	0	0	6.621	9.621	5.621
0	0	0	6.608	9.608	5.608
0	0	0	6.603	9.603	5.603
0	0	0	6.614	9.614	5.614
0	0	0	6.628	9.628	5.628
0	0	0	6.623	9.623	5.623
0	0	0	6.608	9.608	5.608
0	0	0	6.574	9.574	5.574
0	0	0	6.549	9.549	5.549
0	0	0	6.525	9.525	5.525
0	0	0	6.521	9.521	5.521
0	0	0	6.524	9.524	5.524
0	0	0	6.525	9.525	5.525
0	0	0	6.516	9.516	5.516
0	0	0	6.493	9.493	5.493
0	0	0	6.473	9.473	5.473
0	0	0	6.457	9.457	5.457
0	0	0	6.451	9.451	5.451
0	0	0	6.447	9.447	5.447
0	0	0	6.443	9.443	5.443
0	0	0	6.441	9.441	5.441
0	0	0	6.426	9.426	5.426
0	0	0	6.403	9.403	5.403
0	0	0	6.377	9.377	5.377
0	0	0	6.371	9.371	5.371
0	0	0	6.379	9.379	5.379
0	0	0	6.381	9.381	5.381
0	0	0	6.362	9.362	5.362
0	0	0	6.336	9.336	5.336
0	0	0	6.302	9.302	5.302
0	0	0	6.281	9.281	5.281
0	0	0	6.208	9.208	5.208
0	0	0	6.11	9.11	5.11
0	0	0	5.962	8.962	4.962
0	0	0	5.857	8.857	4.857
0	0	0	5.785	8.785	4.785
0	0	0	5.759	8.759	4.759
0	0	0	5.74	8.74	4.74
0	0	0	5.731	8.731	4.731
0	0	0	5.75	8.75	4.75
0	0	0	5.804	8.804	4.804
0	0	0	5.868	8.868	4.868
0	0	0	5.913	8.913	4.913
0	0	0	5.929	8.929	4.929
0	0	0	5.941	8.941	4.941
0	0	0	5.96	8.96	4.96
0	0	0	5.979	8.979	4.979
0	0	0	5.988	8.988	4.988
0	0	0	5.993	8.993	4.993
0	0	0	6.007	9.007	5.007
0	0	0	6.018	9.018	5.018
0	0	0	6.008	9.008	5.008
0	0	0	5.992	8.992	4.992
0	0	0	5.997	8.997	4.997
0	0	0	6.028	9.028	5.028
0	0	0	6.062	9.062	5.062
0	0	0	6.079	9.079	5.079
0	0	0	6.091	9.091	5.091
0	0	0	6.103	9.103	5.103
0	0	0	6.121	9.121	5.121
0	0	0	6.123	9.123	5.123
0	0	0	6.12	9.12	5.12
0	0	0	6.114	9.114	5.114
0	0	0	6.132	9.132	5.132
0	0	0	6.148	9.148	5.148
0	0	0	6.179	9.179	5.179
0	0	0	6.213	9.213	5.213
0	0	0	6.262	9.262	5.262
0	0	0	6.291	9.291	5.291
0	0	0	6.308	9.308	5.308
0	0	0	6.322	9.322	5.322
0	0	0	6.349	9.349	5.349
0	0	0	6.37	9.37	5.37
0	0	0	6.381	9.381	5.381
0	0	0	6.375	9.375	5.375
0	0	0	6.376	9.376	5.376
0	0	0	6.383	9.383	5.383
0	0	0	6.403	9.403	5.403
0	0	0	6.425	9.425	5.425
0	0	0	6.44	9.44	5.44
0	0	0	6.445	9.445	5.445
0	0	0	6.445	9.445	5.445
0	0	0	6.448	9.448	5.448
0	0	0	6.457	9.457	5.457
0	0	0	6.471	9.471	5.471
0	0	0	6.479	9.479	5.479
0	0	0	6.488	9.488	5.488
0	0	0	6.484	9.484	5.484
0	0	0	6.493	9.493	5.493
0	0	0	6.505	9.505	5.505
0	0	0	6.528	9.528	5.528
0	0	0	6.544	9.544	5.544
0	0	0	6.555	9.555	5.555
0	0	0	6.556	9.556	5.556
0	0	0	6.558	9.558	5.558
0	0	0	6.545	9.545	5.545
0	0	0	6.532	9.532	5.532
0	0	0	6.514	9.514	5.514
0	0	0	6.511	9.511	5.511
0	0	0	6.522	9.522	5.522
0	0	0	6.552	9.552	5.552
0	0	0	6.582	9.582	5.582
0	0	0	6.594	9.594	5.594
0	0	0	6.594	9.594	5.594
0	0	0	6.595	9.595	5.595
0	0	0	6.606	9.606	5.606
0	0	0	6.602	9.602	5.602
0	0	0	6.597	9.597	5.597
0	0	0	6.587	9.587	5.587
0	0	0	6.587	9.587	5.587
0	0	0	6.579	9.579	5.579
0	0	0	6.558	9.558	5.558
0	0	0	6.547	9.547	5.547
0	0	0	6.537	9.537	5.537
0	0	0	6.542	9.542	5.542
0	0	0	6.532	9.532	5.532
0	0	0	6.526	9.526	5.526
0	0	0	6.521	9.521	5.521
0	0	0	6.519	9.519	5.519
0	0	0	6.533	9.533	5.533
0	0	0	6.552	9.552	5.552
0	0	0	6.578	9.578	5.578
0	0	0	6.597	9.597	5.597
0	0	0	6.613	9.613	5.613
0	0	0	6.624	9.624	5.624
0	0	0	6.623	9.623	5.623
0	0	0	6.61	9.61	5.61
0	0	0	6.613	9.613	5.613
0	0	0	6.627	9.627	5.627
0	0	0	6.654	9.654	5.654
0	0	0	6.655	9.655	5.655
0	0	0	6.635	9.635	5.635
0	0	0	6.611	9.611	5.611
0	0	0	6.592	9.592	5.592
0	0	0	6.59	9.59	5.59
0	0	0	6.581	9.581	5.581
0	0	0	6.583	9.583	5.583
0	0	0	6.577	9.577	5.577
0	0	0	6.573	9.573	5.573
0	0	0	6.554	9.554	5.554
0	0	0	6.544	9.544	5.544
0	0	0	6.537	9.537	5.537
0	0	0	6.545	9.545	5.545
0	0	0	6.555	9.555	5.555
0	0	0	6.573	9.573	5.573
0	0	0	6.58	9.58	5.58
0	0	0	6.574	9.574	5.574
0	0	0	6.553	9.553	5.553
0	0	0	6.536	9.536	5.536
0	0	0	6.532	9.532	5.532
0	0	0	6.549	9.549	5.549
0	0	0	6.563	9.563	5.563
0	0	0	6.561	9.561	5.561
0	0	0	6.529	9.529	5.529
0	0	0	6.504	9.504	5.504
0	0	0	6.481	9.481	5.481
0	0	0	6.486	9.486	5.486
0	0	0	6.485	9.485	5.485
0	0	0	6.494	9.494	5.494
0	0	0	6.488	9.488	5.488
0	0	0	6.491	9.491	5.491
0	0	0	6.494	9.494	5.494
0	0	0	6.505	9.505	5.505
0	0	0	6.509	9.509	5.509
0	0	0	6.511	9.511	5.511
0	0	0	6.509	9.509	5.509
0	0	0	6.503	9.503	5.503
0	0	0	6.492	9.492	5.492
0	0	0	6.469	9.469	5.469
0	0	0	6.463	9.463	5.463
0	0	0	6.452	9.452	5.452
0	0	0	6.453	9.453	5.453
0	0	0	6.444	9.444	5.444
0	0	0	6.451	9.451	5.451
0	0	0	6.473	9.473	5.473
0	0	0	6.497	9.497	5.497
0	0	0	6.5	9.5	5.5
0	0	0	6.479	9.479	5.479
0	0	0	6.457	9.457	5.457
0	0	0	6.443	9.443	5.443
0	0	0	6.447	9.447	5.447
0	0	0	6.452	9.452	5.452
0	0	0	6.476	9.476	5.476
0	0	0	6.498	9.498	5.498
0	0	0	6.524	9.524	5.524
0	0	0	6.534	9.534	5.534
0	0	0	6.536	9.536	5.536
0	0	0	6.544	9.544	5.544
0	0	0	6.559	9.559	5.559
0	0	0	6.58	9.58	5.58
0	0	0	6.588	9.588	5.588
0	0	0	6.58	9.58	5.58
0	0	0	6.553	9.553	5.553
0	0	0	6.531	9.531	5.531
0	0	0	6.515	9.515	5.515
0	0	0	6.517	9.517	5.517
0	0	0	6.506	9.506	5.506
0	0	0	6.494	9.494	5.494
0	0	0	6.465	9.465	5.465
0	0	0	6.444	9.444	5.444
0	0	0	6.419	9.419	5.419
0	0	0	6.404	9.404	5.404
0	0	0	6.388	9.388	5.388
0	0	0	6.378	9.378	5.378
0	0	0	6.365	9.365	5.365
0	0	0	6.356	9.356	5.356
0	0	0	6.355	9.355	5.355
0	0	0	6.372	9.372	5.372
0	0	0	6.387	9.387	5.387
0	0	0	6.394	9.394	5.394
0	0	0	6.39	9.39	5.39
0	0	0	6.399	9.399	5.399
0	0	0	6.408	9.408	5.408
0	0	0	6.413	9.413	5.413
0	0	0	6.414	9.414	5.414
0	0	0	6.429	9.429	5.429
0	0	0	6.448	9.448	5.448
0	0	0	6.459	9.459	5.459
0	0	0	6.453	9.453	5.453
0	0	0	6.444	9.444	5.444
0	0	0	6.436	9.436	5.436
0	0	0	6.441	9.441	5.441
0	0	0	6.447	9.447	5.447
0	0	0	6.462	9.462	5.462
0	0	0	6.464	9.464	5.464
0	0	0	6.458	9.458	5.458
0	0	0	6.461	9.461	5.461
0	0	0	6.481	9.481	5.481
0	0	0	6.506	9.506	5.506
0	0	0	6.51	9.51	5.51
0	0	0	6.489	9.489	5.489
0	0	0	6.462	9.462	5.462
0	0	0	6.447	9.447	5.447
0	0	0	6.436	9.436	5.436
0	0	0	6.433	9.433	5.433
0	0	0	6.413	9.413	5.413
0	0	0	6.396	9.396	5.396
0	0	0	6.387	9.387	5.387
0	0	0	6.407	9.407	5.407
0	0	0	6.431	9.431	5.431
0	0	0	6.438	9.438	5.438
0	0	0	6.425	9.425	5.425
0	0	0	6.411	9.411	5.411
0	0	0	6.398	9.398	5.398
0	0	0	6.399	9.399	5.399
0	0	0	6.399	9.399	5.399
0	0	0	6.398	9.398	5.398
0	0	0	6.382	9.382	5.382
0	0	0	6.367	9.367	5.367
0	0	0	6.361	9.361	5.361
0	0	0	6.365	9.365	5.365
0	0	0	6.374	9.374	5.374
0	0	0	6.377	9.377	5.377
0	0	0	6.371	9.371	5.371
0	0	0	6.352	9.352	5.352
0	0	0	6.327	9.327	5.327
0	0	0	6.315	9.315	5.315
0	0	0	6.319	9.319	5.319
0	0	0	6.343	9.343	5.343
0	0	0	6.358	9.358	5.358
0	0	0	6.367	9.367	5.367
0	0	0	6.365	9.365	5.365
0	0	0	6.357	9.357	5.357
0	0	0	6.354	9.354	5.354
0	0	0	6.35	9.35	5.35
0	0	0	6.353	9.353	5.353
0	0	0	6.342	9.342	5.342
0	0	0	6.322	9.322	5.322
0	0	0	6.304	9.304	5.304
0	0	0	6.298	9.298	5.298
0	0	0	6.298	9.298	5.298
0	0	0	6.298	9.298	5.298
0	0	0	6.294	9.294	5.294
0	0	0	6.294	9.294	5.294
0	0	0	6.306	9.306	5.306
0	0	0	6.325	9.325	5.325
0	0	0	6.347	9.347	5.347
0	0	0	6.355	9.355	5.355
0	0	0	6.356	9.356	5.356
0	0	0	6.35	9.35	5.35
0	0	0	6.35	9.35	5.35
0	0	0	6.359	9.359	5.359
0	0	0	6.377	9.377	5.377
0	0	0	6.384	9.384	5.384
0	0	0	6.389	9.389	5.389
0	0	0	6.382	9.382	5.382
0	0	0	6.39	9.39	5.39
0	0	0	6.383	9.383	5.383
0	0	0	6.389	9.389	5.389
0	0	0	6.394	9.394	5.394
0	0	0	6.417	9.417	5.417
0	0	0	6.44	9.44	5.44
0	0	0	6.458	9.458	5.458
0	0	0	6.465	9.465	5.465
0	0	0	6.458	9.458	5.458
0	0	0	6.454	9.454	5.454
0	0	0	6.456	9.456	5.456
0	0	0	6.475	9.475	5.475
0	0	0	6.51	9.51	5.51
0	0	0	6.554	9.554	5.554
0	0	0	6.581	9.581	5.581
0	0	0	6.579	9.579	5.579
0	0	0	6.566	9.566	5.566
0	0	0	6.563	9.563	5.563
0	0	0	6.558	9.558	5.558
0	0	0	6.545	9.545	5.545
0	0	0	6.521	9.521	5.521
0	0	0	6.518	9.518	5.518
0	0	0	6.516	9.516	5.516
0	0	0	6.53	9.53	5.53
0	0	0	6.528	9.528	5.528
0	0	0	6.53	9.53	5.53
0	0	0	6.527	9.527	5.527
0	0	0	6.524	9.524	5.524
0	0	0	6.52	9.52	5.52
0	0	0	6.509	9.509	5.509
0	0	0	6.499	9.499	5.499
0	0	0	6.489	9.489	5.489
0	0	0	6.468	9.468	5.468
0	0	0	6.457	9.457	5.457
0	0	0	6.44	9.44	5.44
0	0	0	6.446	9.446	5.446
0	0	0	6.447	9.447	5.447
0	0	0	6.461	9.461	5.461
0	0	0	6.473	9.473	5.473
0	0	0	6.476	9.476	5.476
0	0	0	6.47	9.47	5.47
0	0	0	6.455	9.455	5.455
0	0	0	6.453	9.453	5.453
0	0	0	6.448	9.448	5.448
0	0	0	6.437	9.437	5.437
0	0	0	6.417	9.417	5.417
0	0	0	6.405	9.405	5.405
0	0	0	6.41	9.41	5.41
0	0	0	6.432	9.432	5.432
0	0	0	6.462	9.462	5.462
0	0	0	6.494	9.494	5.494
0	0	0	6.508	9.508	5.508
0	0	0	6.504	9.504	5.504
0	0	0	6.481	9.481	5.481
0	0	0	6.456	9.456	5.456
0	0	0	6.429	9.429	5.429
0	0	0	6.405	9.405	5.405
0	0	0	6.378	9.378	5.378
0	0	0	6.365	9.365	5.365
0	0	0	6.361	9.361	5.361
0	0	0	6.37	9.37	5.37
0	0	0	6.363	9.363	5.363
0	0	0	6.348	9.348	5.348
0	0	0	6.335	9.335	5.335
0	0	0	6.342	9.342	5.342
0	0	0	6.357	9.357	5.357
0	0	0	6.372	9.372	5.372
0	0	0	6.363	9.363	5.363
0	0	0	6.347	9.347	5.347
0	0	0	6.319	9.319	5.319
0	0	0	6.307	9.307	5.307
0	0	0	6.29	9.29	5.29
0	0	0	6.287	9.287	5.287
0	0	0	6.297	9.297	5.297
0	0	0	6.332	9.332	5.332
0	0	0	6.366	9.366	5.366
0	0	0	6.373	9.373	5.373
0	0	0	6.357	9.357	5.357
0	0	0	6.322	9.322	5.322
0	0	0	6.299	9.299	5.299
0	0	0	6.282	9.282	5.282
0	0	0	6.281	9.281	5.281
0	0	0	6.274	9.274	5.274
0	0	0	6.28	9.28	5.28
0	0	0	6.28	9.28	5.28
0	0	0	6.295	9.295	5.295
0	0	0	6.286	9.286	5.286
0	0	0	6.285	9.285	5.285
0	0	0	6.272	9.272	5.272
0	0	0	6.283	9.283	5.283
0	0	0	6.287	9.287	5.287
0	0	0	6.287	9.287	5.287
0	0	0	6.268	9.268	5.268
0	0	0	6.257	9.257	5.257
0	0	0	6.248	9.248	5.248
0	0	0	6.245	9.245	5.245
0	0	0	6.221	9.221	5.221
0	0	0	6.205	9.205	5.205
0	0	0	6.188	9.188	5.188
0	0	0	6.197	9.197	5.197
0	0	0	6.199	9.199	5.199
0	0	0	6.218	9.218	5.218
0	0	0	6.211	9.211	5.211
0	0	0	6.202	9.202	5.202
0	0	0	6.177	9.177	5.177
0	0	0	6.172	9.172	5.172
0	0	0	6.172	9.172	5.172
0	0	0	6.183	9.183	5.183
0	0	0	6.185	9.185	5.185
0	0	0	6.185	9.185	5.185
0	0	0	6.159	9.159	5.159
0	0	0	6.138	9.138	5.138
0	0	0	6.113	9.113	5.113
0	0	0	6.129	9.129	5.129
0	0	0	6.15	9.15	5.15
0	0	0	6.18	9.18	5.18
0	0	0	6.182	9.182	5.182
0	0	0	6.177	9.177	5.177
0	0	0	6.171	9.171	5.171
0	0	0	6.168	9.168	5.168
0	0	0	6.164	9.164	5.164
0	0	0	6.156	9.156	5.156
0	0	0	6.16	9.16	5.16
0	0	0	6.161	9.161	5.161
0	0	0	6.151	9.151	5.151
0	0	0	6.119	9.119	5.119
0	0	0	6.089	9.089	5.089
0	0	0	6.061	9.061	5.061
0	0	0	6.034	9.034	5.034
0	0	0	6.011	9.011	5.011
0	0	0	5.989	8.989	4.989
0	0	0	5.98	8.98	4.98
0	0	0	5.969	8.969	4.969
0	0	0	5.978	8.978	4.978
0	0	0	5.984	8.984	4.984
0	0	0	5.99	8.99	4.99
0	0	0	5.968	8.968	4.968
0	0	0	5.942	8.942	4.942
0	0	0	5.922	8.922	4.922
0	0	0	5.919	8.919	4.919
0	0	0	5.918	8.918	4.918
0	0	0	5.9	8.9	4.9
0	0	0	5.882	8.882	4.882
0	0	0	5.864	8.864	4.864
0	0	0	5.867	8.867	4.867
0	0	0	5.855	8.855	4.855
0	0	0	5.837	8.837	4.837
0	0	0	5.819	8.819	4.819
0	0	0	5.82	8.82	4.82
0	0	0	5.832	8.832	4.832
0	0	0	5.846	8.846	4.846
0	0	0	5.851	8.851	4.851
0	0	0	5.857	8.857	4.857
0	0	0	5.856	8.856	4.856
0	0	0	5.87	8.87	4.87
0	0	0	5.875	8.875	4.875
0	0	0	5.885	8.885	4.885
0	0	0	5.875	8.875	4.875
0	0	0	5.872	8.872	4.872
0	0	0	5.861	8.861	4.861
0	0	0	5.867	8.867	4.867
0	0	0	5.877	8.877	4.877
0	0	0	5.907	8.907	4.907
0	0	0	5.931	8.931	4.931
0	0	0	5.953	8.953	4.953
0	0	0	5.96	8.96	4.96
0	0	0	5.957	8.957	4.957
0	0	0	5.949	8.949	4.949
0	0	0	5.943	8.943	4.943
0	0	0	5.948	8.948	4.948
0	0	0	5.958	8.958	4.958
0	0	0	5.982	8.982	4.982
0	0	0	6.009	9.009	5.009
0	0	0	6.029	9.029	5.029
0	0	0	6.032	9.032	5.032
0	0	0	6.024	9.024	5.024
0	0	0	6.016	9.016	5.016
0	0	0	6.001	9.001	5.001
0	0	0	5.976	8.976	4.976
0	0	0	5.957	8.957	4.957
0	0	0	5.95	8.95	4.95
0	0	0	5.955	8.955	4.955
0	0	0	5.942	8.942	4.942
0	0	0	5.932	8.932	4.932
0	0	0	5.923	8.923	4.923
0	0	0	5.943	8.943	4.943
0	0	0	5.953	8.953	4.953
0	0	0	5.971	8.971	4.971
0	0	0	5.962	8.962	4.962
0	0	0	5.955	8.955	4.955
0	0	0	5.927	8.927	4.927
0	0	0	5.92	8.92	4.92
0	0	0	5.931	8.931	4.931
0	0	0	5.955	8.955	4.955
0	0	0	5.973	8.973	4.973
0	0	0	5.969	8.969	4.969
0	0	0	5.972	8.972	4.972
0	0	0	5.982	8.982	4.982
0	0	0	6.019	9.019	5.019
0	0	0	6.052	9.052	5.052
0	0	0	6.066	9.066	5.066
0	0	0	6.048	9.048	5.048
0	0	0	6.013	9.013	5.013
0	0	0	5.986	8.986	4.986
0	0	0	5.984	8.984	4.984
0	0	0	6.005	9.005	5.005
0	0	0	6.035	9.035	5.035
0	0	0	6.049	9.049	5.049
0	0	0	6.041	9.041	5.041
0	0	0	6.026	9.026	5.026
0	0	0	6.014	9.014	5.014
0	0	0	6.011	9.011	5.011
0	0	0	6.007	9.007	5.007
0	0	0	6.004	9.004	5.004
0	0	0	5.991	8.991	4.991
0	0	0	5.983	8.983	4.983
0	0	0	5.971	8.971	4.971
0	0	0	5.956	8.956	4.956
0	0	0	5.933	8.933	4.933
0	0	0	5.903	8.903	4.903
0	0	0	5.887	8.887	4.887
0	0	0	5.88	8.88	4.88
0	0	0	5.876	8.876	4.876
0	0	0	5.866	8.866	4.866
0	0	0	5.853	8.853	4.853
0	0	0	5.851	8.851	4.851
0	0	0	5.864	8.864	4.864
0	0	0	5.879	8.879	4.879
0	0	0	5.897	8.897	4.897
0	0	0	5.895	8.895	4.895
0	0	0	5.895	8.895	4.895
0	0	0	5.865	8.865	4.865
0	0	0	5.837	8.837	4.837
0	0	0	5.81	8.81	4.81
0	0	0	5.806	8.806	4.806
0	0	0	5.804	8.804	4.804
0	0	0	5.791	8.791	4.791
0	0	0	5.772	8.772	4.772
0	0	0	5.753	8.753	4.753
0	0	0	5.741	8.741	4.741
0	0	0	5.735	8.735	4.735
0	0	0	5.731	8.731	4.731
0	0	0	5.723	8.723	4.723
0	0	0	5.698	8.698	4.698
0	0	0	5.677	8.677	4.677
0	0	0	5.669	8.669	4.669
0	0	0	5.677	8.677	4.677
0	0	0	5.694	8.694	4.694
0	0	0	5.704	8.704	4.704
0	0	0	5.701	8.701	4.701
0	0	0	5.679	8.679	4.679
0	0	0	5.666	8.666	4.666
0	0	0	5.669	8.669	4.669
0	0	0	5.693	8.693	4.693
0	0	0	5.703	8.703	4.703
0	0	0	5.695	8.695	4.695
0	0	0	5.674	8.674	4.674
0	0	0	5.658	8.658	4.658
0	0	0	5.658	8.658	4.658
0	0	0	5.664	8.664	4.664
0	0	0	5.684	8.684	4.684
0	0	0	5.703	8.703	4.703
0	0	0	5.724	8.724	4.724
0	0	0	5.738	8.738	4.738
0	0	0	5.746	8.746	4.746
0	0	0	5.75	8.75	4.75
0	0	0	5.753	8.753	4.753
0	0	0	5.752	8.752	4.752
0	0	0	5.759	8.759	4.759
0	0	0	5.751	8.751	4.751
0	0	0	5.756	8.756	4.756
0	0	0	5.745	8.745	4.745
0	0	0	5.746	8.746	4.746
0	0	0	5.749	8.749	4.749
0	0	0	5.765	8.765	4.765
0	0	0	5.767	8.767	4.767
0	0	0	5.748	8.748	4.748
0	0	0	5.735	8.735	4.735
0	0	0	5.749	8.749	4.749
0	0	0	5.775	8.775	4.775
0	0	0	5.791	8.791	4.791
0	0	0	5.781	8.781	4.781
0	0	0	5.775	8.775	4.775
0	0	0	5.778	8.778	4.778
0	0	0	5.8	8.8	4.8
0	0	0	5.822	8.822	4.822
0	0	0	5.843	8.843	4.843
0	0	0	5.859	8.859	4.859
0	0	0	5.878	8.878	4.878
0	0	0	5.892	8.892	4.892
0	0	0	5.901	8.901	4.901
0	0	0	5.908	8.908	4.908
0	0	0	5.905	8.905	4.905
0	0	0	5.906	8.906	4.906
0	0	0	5.897	8.897	4.897
0	0	0	5.897	8.897	4.897
0	0	0	5.889	8.889	4.889
0	0	0	5.892	8.892	4.892
0	0	0	5.892	8.892	4.892
0	0	0	5.903	8.903	4.903
0	0	0	5.9	8.9	4.9
0	0	0	5.894	8.894	4.894
0	0	0	5.885	8.885	4.885
0	0	0	5.899	8.899	4.899
0	0	0	5.92	8.92	4.92
0	0	0	5.926	8.926	4.926
0	0	0	5.907	8.907	4.907
0	0	0	5.886	8.886	4.886
0	0	0	5.873	8.873	4.873
0	0	0	5.869	8.869	4.869
0	0	0	5.854	8.854	4.854
0	0	0	5.837	8.837	4.837
0	0	0	5.821	8.821	4.821
0	0	0	5.809	8.809	4.809
0	0	0	5.811	8.811	4.811
0	0	0	5.816	8.816	4.816
0	0	0	5.839	8.839	4.839
0	0	0	5.847	8.847	4.847
0	0	0	5.842	8.842	4.842
0	0	0	5.817	8.817	4.817
0	0	0	5.791	8.791	4.791
0	0	0	5.776	8.776	4.776
0	0	0	5.754	8.754	4.754
0	0	0	5.738	8.738	4.738
0	0	0	5.724	8.724	4.724
0	0	0	5.711	8.711	4.711
0	0	0	5.688	8.688	4.688
0	0	0	5.662	8.662	4.662
0	0	0	5.655	8.655	4.655
0	0	0	5.669	8.669	4.669
0	0	0	5.676	8.676	4.676
0	0	0	5.659	8.659	4.659
0	0	0	5.614	8.614	4.614
0	0	0	5.57	8.57	4.57
0	0	0	5.544	8.544	4.544
0	0	0	5.534	8.534	4.534
0	0	0	5.527	8.527	4.527
0	0	0	5.503	8.503	4.503
0	0	0	5.473	8.473	4.473
0	0	0	5.442	8.442	4.442
0	0	0	5.428	8.428	4.428
0	0	0	5.413	8.413	4.413
0	0	0	5.403	8.403	4.403
0	0	0	5.405	8.405	4.405
0	0	0	5.424	8.424	4.424
0	0	0	5.436	8.436	4.436
0	0	0	5.427	8.427	4.427
0	0	0	5.406	8.406	4.406
0	0	0	5.385	8.385	4.385
0	0	0	5.376	8.376	4.376
0	0	0	5.361	8.361	4.361
0	0	0	5.364	8.364	4.364
0	0	0	5.36	8.36	4.36
0	0	0	5.371	8.371	4.371
0	0	0	5.36	8.36	4.36
0	0	0	5.352	8.352	4.352
0	0	0	5.328	8.328	4.328
0	0	0	5.322	8.322	4.322
0	0	0	5.32	8.32	4.32
0	0	0	5.323	8.323	4.323
0	0	0	5.319	8.319	4.319
0	0	0	5.308	8.308	4.308
0	0	0	5.3	8.3	4.3
0	0	0	5.295	8.295	4.295
0	0	0	5.29	8.29	4.29
0	0	0	5.29	8.29	4.29
0	0	0	5.29	8.29	4.29
0	0	0	5.292	8.292	4.292
0	0	0	5.288	8.288	4.288
0	0	0	5.269	8.269	4.269
0	0	0	5.237	8.237	4.237
0	0	0	5.211	8.211	4.211
0	0	0	5.206	8.206	4.206
0	0	0	5.217	8.217	4.217
0	0	0	5.227	8.227	4.227
0	0	0	5.237	8.237	4.237
0	0	0	5.237	8.237	4.237
0	0	0	5.231	8.231	4.231
0	0	0	5.222	8.222	4.222
0	0	0	5.225	8.225	4.225
0	0	0	5.24	8.24	4.24
0	0	0	5.25	8.25	4.25
0	0	0	5.25	8.25	4.25
0	0	0	5.242	8.242	4.242
0	0	0	5.232	8.232	4.232
0	0	0	5.236	8.236	4.236
0	0	0	5.236	8.236	4.236
0	0	0	5.236	8.236	4.236
0	0	0	5.227	8.227	4.227
0	0	0	5.238	8.238	4.238
0	0	0	5.268	8.268	4.268
0	0	0	5.298	8.298	4.298
0	0	0	5.32	8.32	4.32
0	0	0	5.337	8.337	4.337
0	0	0	5.362	8.362	4.362
0	0	0	5.396	8.396	4.396
0	0	0	5.43	8.43	4.43
0	0	0	5.475	8.475	4.475
0	0	0	5.505	8.505	4.505
0	0	0	5.526	8.526	4.526
0	0	0	5.517	8.517	4.517
0	0	0	5.515	8.515	4.515
0	0	0	5.525	8.525	4.525
0	0	0	5.55	8.55	4.55
0	0	0	5.577	8.577	4.577
0	0	0	5.588	8.588	4.588
0	0	0	5.603	8.603	4.603
0	0	0	5.62	8.62	4.62
0	0	0	5.639	8.639	4.639
0	0	0	5.645	8.645	4.645
0	0	0	5.649	8.649	4.649
0	0	0	5.654	8.654	4.654
0	0	0	5.665	8.665	4.665
0	0	0	5.661	8.661	4.661
0	0	0	5.655	8.655	4.655
0	0	0	5.661	8.661	4.661
0	0	0	5.676	8.676	4.676
0	0	0	5.697	8.697	4.697
0	0	0	5.704	8.704	4.704
0	0	0	5.702	8.702	4.702
0	0	0	5.693	8.693	4.693
0	0	0	5.687	8.687	4.687
0	0	0	5.682	8.682	4.682
0	0	0	5.673	8.673	4.673
0	0	0	5.659	8.659	4.659
0	0	0	5.651	8.651	4.651
0	0	0	5.65	8.65	4.65
0	0	0	5.651	8.651	4.651
0	0	0	5.653	8.653	4.653
0	0	0	5.66	8.66	4.66
0	0	0	5.668	8.668	4.668
0	0	0	5.685	8.685	4.685
0	0	0	5.696	8.696	4.696
0	0	0	5.711	8.711	4.711
0	0	0	5.714	8.714	4.714
0	0	0	5.71	8.71	4.71
0	0	0	5.697	8.697	4.697
0	0	0	5.677	8.677	4.677
0	0	0	5.662	8.662	4.662
0	0	0	5.644	8.644	4.644
0	0	0	5.634	8.634	4.634
0	0	0	5.616	8.616	4.616
0	0	0	5.602	8.602	4.602
0	0	0	5.596	8.596	4.596
0	0	0	5.596	8.596	4.596
0	0	0	5.596	8.596	4.596
0	0	0	5.585	8.585	4.585
0	0	0	5.575	8.575	4.575
0	0	0	5.571	8.571	4.571
0	0	0	5.567	8.567	4.567
0	0	0	5.559	8.559	4.559
0	0	0	5.55	8.55	4.55
0	0	0	5.553	8.553	4.553
0	0	0	5.581	8.581	4.581
0	0	0	5.608	8.608	4.608
0	0	0	5.636	8.636	4.636
0	0	0	5.638	8.638	4.638
0	0	0	5.644	8.644	4.644
0	0	0	5.639	8.639	4.639
0	0	0	5.647	8.647	4.647
0	0	0	5.652	8.652	4.652
0	0	0	5.671	8.671	4.671
0	0	0	5.681	8.681	4.681
0	0	0	5.704	8.704	4.704
0	0	0	5.719	8.719	4.719
0	0	0	5.756	8.756	4.756
0	0	0	5.775	8.775	4.775
0	0	0	5.797	8.797	4.797
0	0	0	5.792	8.792	4.792
0	0	0	5.798	8.798	4.798
0	0	0	5.808	8.808	4.808
0	0	0	5.833	8.833	4.833
0	0	0	5.849	8.849	4.849
0	0	0	5.846	8.846	4.846
0	0	0	5.833	8.833	4.833
0	0	0	5.817	8.817	4.817
0	0	0	5.824	8.824	4.824
0	0	0	5.826	8.826	4.826
0	0	0	5.832	8.832	4.832
0	0	0	5.819	8.819	4.819
0	0	0	5.826	8.826	4.826
0	0	0	5.829	8.829	4.829
0	0	0	5.839	8.839	4.839
0	0	0	5.823	8.823	4.823
0	0	0	5.813	8.813	4.813
0	0	0	5.798	8.798	4.798
0	0	0	5.785	8.785	4.785
0	0	0	5.772	8.772	4.772
0	0	0	5.776	8.776	4.776
0	0	0	5.8	8.8	4.8
0	0	0	5.823	8.823	4.823
0	0	0	5.831	8.831	4.831
0	0	0	5.823	8.823	4.823
0	0	0	5.809	8.809	4.809
0	0	0	5.811	8.811	4.811
0	0	0	5.825	8.825	4.825
0	0	0	5.849	8.849	4.849
0	0	0	5.869	8.869	4.869
0	0	0	5.886	8.886	4.886
0	0	0	5.904	8.904	4.904
0	0	0	5.923	8.923	4.923
0	0	0	5.948	8.948	4.948
0	0	0	5.97	8.97	4.97
0	0	0	5.984	8.984	4.984
0	0	0	5.99	8.99	4.99
0	0	0	5.993	8.993	4.993
0	0	0	5.991	8.991	4.991
0	0	0	5.981	8.981	4.981
0	0	0	5.966	8.966	4.966
0	0	0	5.958	8.958	4.958
0	0	0	5.962	8.962	4.962
0	0	0	5.969	8.969	4.969
0	0	0	5.966	8.966	4.966
0	0	0	5.947	8.947	4.947
0	0	0	5.93	8.93	4.93
0	0	0	5.922	8.922	4.922
0	0	0	5.915	8.915	4.915
0	0	0	5.912	8.912	4.912
0	0	0	5.913	8.913	4.913
0	0	0	5.935	8.935	4.935
0	0	0	5.951	8.951	4.951
0	0	0	5.958	8.958	4.958
0	0	0	5.935	8.935	4.935
0	0	0	5.909	8.909	4.909
0	0	0	5.888	8.888	4.888
0	0	0	5.885	8.885	4.885
0	0	0	5.89	8.89	4.89
0	0	0	5.894	8.894	4.894
0	0	0	5.882	8.882	4.882
0	0	0	5.859	8.859	4.859
0	0	0	5.83	8.83	4.83
0	0	0	5.809	8.809	4.809
0	0	0	5.792	8.792	4.792
0	0	0	5.785	8.785	4.785
0	0	0	5.788	8.788	4.788
0	0	0	5.796	8.796	4.796
0	0	0	5.8	8.8	4.8
0	0	0	5.797	8.797	4.797
0	0	0	5.796	8.796	4.796
0	0	0	5.8	8.8	4.8
0	0	0	5.795	8.795	4.795
0	0	0	5.775	8.775	4.775
0	0	0	5.752	8.752	4.752
0	0	0	5.732	8.732	4.732
0	0	0	5.723	8.723	4.723
0	0	0	5.706	8.706	4.706
0	0	0	5.692	8.692	4.692
0	0	0	5.683	8.683	4.683
0	0	0	5.688	8.688	4.688
0	0	0	5.693	8.693	4.693
0	0	0	5.698	8.698	4.698
0	0	0	5.689	8.689	4.689
0	0	0	5.68	8.68	4.68
0	0	0	5.652	8.652	4.652
0	0	0	5.622	8.622	4.622
0	0	0	5.601	8.601	4.601
0	0	0	5.597	8.597	4.597
0	0	0	5.619	8.619	4.619
0	0	0	5.636	8.636	4.636
0	0	0	5.664	8.664	4.664
0	0	0	5.665	8.665	4.665
0	0	0	5.672	8.672	4.672
0	0	0	5.672	8.672	4.672
0	0	0	5.691	8.691	4.691
0	0	0	5.704	8.704	4.704
0	0	0	5.708	8.708	4.708
0	0	0	5.708	8.708	4.708
0	0	0	5.716	8.716	4.716
0	0	0	5.732	8.732	4.732
0	0	0	5.754	8.754	4.754
0	0	0	5.771	8.771	4.771
0	0	0	5.801	8.801	4.801
0	0	0	5.822	8.822	4.822
0	0	0	5.838	8.838	4.838
0	0	0	5.844	8.844	4.844
0	0	0	5.843	8.843	4.843
0	0	0	5.851	8.851	4.851
0	0	0	5.848	8.848	4.848
0	0	0	5.852	8.852	4.852
0	0	0	5.855	8.855	4.855
0	0	0	5.859	8.859	4.859
0	0	0	5.854	8.854	4.854
0	0	0	5.824	8.824	4.824
0	0	0	5.807	8.807	4.807
0	0	0	5.797	8.797	4.797
0	0	0	5.806	8.806	4.806
0	0	0	5.793	8.793	4.793
0	0	0	5.786	8.786	4.786
0	0	0	5.773	8.773	4.773
0	0	0	5.775	8.775	4.775
0	0	0	5.761	8.761	4.761
0	0	0	5.757	8.757	4.757
0	0	0	5.769	8.769	4.769
0	0	0	5.785	8.785	4.785
0	0	0	5.806	8.806	4.806
0	0	0	5.807	8.807	4.807
0	0	0	5.819	8.819	4.819
0	0	0	5.815	8.815	4.815
0	0	0	5.804	8.804	4.804
0	0	0	5.778	8.778	4.778
0	0	0	5.764	8.764	4.764
0	0	0	5.76	8.76	4.76
0	0	0	5.757	8.757	4.757
0	0	0	5.735	8.735	4.735
0	0	0	5.711	8.711	4.711
0	0	0	5.695	8.695	4.695
0	0	0	5.704	8.704	4.704
0	0	0	5.722	8.722	4.722
0	0	0	5.753	8.753	4.753
0	0	0	5.78	8.78	4.78
0	0	0	5.809	8.809	4.809
0	0	0	5.822	8.822	4.822
0	0	0	5.847	8.847	4.847
0	0	0	5.867	8.867	4.867
0	0	0	5.886	8.886	4.886
0	0	0	5.872	8.872	4.872
0	0	0	5.861	8.861	4.861
0	0	0	5.866	8.866	4.866
0	0	0	5.898	8.898	4.898
0	0	0	5.92	8.92	4.92
0	0	0	5.942	8.942	4.942
0	0	0	5.968	8.968	4.968
0	0	0	6.024	9.024	5.024
0	0	0	6.057	9.057	5.057
0	0	0	6.074	9.074	5.074
0	0	0	6.061	9.061	5.061
0	0	0	6.057	9.057	5.057
0	0	0	6.06	9.06	5.06
0	0	0	6.07	9.07	5.07
0	0	0	6.092	9.092	5.092
0	0	0	6.12	9.12	5.12
0	0	0	6.149	9.149	5.149
0	0	0	6.164	9.164	5.164
0	0	0	6.172	9.172	5.172
0	0	0	6.171	9.171	5.171
0	0	0	6.17	9.17	5.17
0	0	0	6.158	9.158	5.158
0	0	0	6.156	9.156	5.156
0	0	0	6.165	9.165	5.165
0	0	0	6.177	9.177	5.177
0	0	0	6.179	9.179	5.179
0	0	0	6.162	9.162	5.162
0	0	0	6.141	9.141	5.141
0	0	0	6.123	9.123	5.123
0	0	0	6.11	9.11	5.11
0	0	0	6.102	9.102	5.102
0	0	0	6.092	9.092	5.092
0	0	0	6.084	9.084	5.084
0	0	0	6.082	9.082	5.082
0	0	0	6.089	9.089	5.089
0	0	0	6.097	9.097	5.097
0	0	0	6.096	9.096	5.096
0	0	0	6.087	9.087	5.087
0	0	0	6.083	9.083	5.083
0	0	0	6.085	9.085	5.085
0	0	0	6.08	9.08	5.08
0	0	0	6.065	9.065	5.065
0	0	0	6.049	9.049	5.049
0	0	0	6.053	9.053	5.053
0	0	0	6.065	9.065	5.065
0	0	0	6.079	9.079	5.079
0	0	0	6.08	9.08	5.08
0	0	0	6.093	9.093	5.093
0	0	0	6.117	9.117	5.117
0	0	0	6.143	9.143	5.143
0	0	0	6.146	9.146	5.146
0	0	0	6.133	9.133	5.133
0	0	0	6.118	9.118	5.118
0	0	0	6.108	9.108	5.108
0	0	0	6.106	9.106	5.106
0	0	0	6.104	9.104	5.104
0	0	0	6.116	9.116	5.116
0	0	0	6.121	9.121	5.121
0	0	0	6.134	9.134	5.134
0	0	0	6.13	9.13	5.13
0	0	0	6.118	9.118	5.118
0	0	0	6.093	9.093	5.093
0	0	0	6.072	9.072	5.072
0	0	0	6.062	9.062	5.062
0	0	0	6.072	9.072	5.072
0	0	0	6.089	9.089	5.089
0	0	0	6.104	9.104	5.104
0	0	0	6.1	9.1	5.1
0	0	0	6.092	9.092	5.092
0	0	0	6.083	9.083	5.083
0	0	0	6.075	9.075	5.075
0	0	0	6.068	9.068	5.068
0	0	0	6.07	9.07	5.07
0	0	0	6.074	9.074	5.074
0	0	0	6.075	9.075	5.075
0	0	0	6.072	9.072	5.072
0	0	0	6.075	9.075	5.075
0	0	0	6.093	9.093	5.093
0	0	0	6.094	9.094	5.094
0	0	0	6.097	9.097	5.097
0	0	0	6.081	9.081	5.081
0	0	0	6.089	9.089	5.089
0	0	0	6.096	9.096	5.096
0	0	0	6.113	9.113	5.113
0	0	0	6.114	9.114	5.114
0	0	0	6.1	9.1	5.1
0	0	0	6.093	9.093	5.093
0	0	0	6.094	9.094	5.094
0	0	0	6.115	9.115	5.115
0	0	0	6.109	9.109	5.109
0	0	0	6.097	9.097	5.097
0	0	0	6.064	9.064	5.064
0	0	0	6.055	9.055	5.055
0	0	0	6.051	9.051	5.051
0	0	0	6.064	9.064	5.064
0	0	0	6.082	9.082	5.082
0	0	0	6.104	9.104	5.104
0	0	0	6.126	9.126	5.126
0	0	0	6.13	9.13	5.13
0	0	0	6.125	9.125	5.125
0	0	0	6.122	9.122	5.122
0	0	0	6.131	9.131	5.131
0	0	0	6.145	9.145	5.145
0	0	0	6.156	9.156	5.156
0	0	0	6.169	9.169	5.169
0	0	0	6.184	9.184	5.184
0	0	0	6.2	9.2	5.2
0	0	0	6.207	9.207	5.207
0	0	0	6.2	9.2	5.2
0	0	0	6.189	9.189	5.189
0	0	0	6.182	9.182	5.182
0	0	0	6.187	9.187	5.187
0	0	0	6.189	9.189	5.189
0	0	0	6.171	9.171	5.171
0	0	0	6.143	9.143	5.143
0	0	0	6.112	9.112	5.112
0	0	0	6.111	9.111	5.111
0	0	0	6.113	9.113	5.113
0	0	0	6.129	9.129	5.129
0	0	0	6.12	9.12	5.12
0	0	0	6.121	9.121	5.121
0	0	0	6.11	9.11	5.11
0	0	0	6.108	9.108	5.108
0	0	0	6.101	9.101	5.101
0	0	0	6.102	9.102	5.102
0	0	0	6.101	9.101	5.101
0	0	0	6.093	9.093	5.093
0	0	0	6.077	9.077	5.077
0	0	0	6.063	9.063	5.063
0	0	0	6.065	9.065	5.065
0	0	0	6.065	9.065	5.065
0	0	0	6.069	9.069	5.069
0	0	0	6.056	9.056	5.056
0	0	0	6.049	9.049	5.049
0	0	0	6.043	9.043	5.043
0	0	0	6.047	9.047	5.047
0	0	0	6.041	9.041	5.041
0	0	0	6.029	9.029	5.029
0	0	0	6.012	9.012	5.012
0	0	0	5.993	8.993	4.993
0	0	0	5.97	8.97	4.97
0	0	0	5.946	8.946	4.946
0	0	0	5.934	8.934	4.934
0	0	0	5.92	8.92	4.92
0	0	0	5.912	8.912	4.912
0	0	0	5.896	8.896	4.896
0	0	0	5.884	8.884	4.884
0	0	0	5.88	8.88	4.88
0	0	0	5.896	8.896	4.896
0	0	0	5.928	8.928	4.928
0	0	0	5.962	8.962	4.962
0	0	0	5.978	8.978	4.978
0	0	0	5.987	8.987	4.987
0	0	0	5.988	8.988	4.988
0	0	0	5.987	8.987	4.987
0	0	0	5.982	8.982	4.982
0	0	0	5.987	8.987	4.987
0	0	0	5.995	8.995	4.995
0	0	0	6.01	9.01	5.01
0	0	0	6.014	9.014	5.014
0	0	0	6.015	9.015	5.015
0	0	0	6.004	9.004	5.004
0	0	0	5.984	8.984	4.984
0	0	0	5.967	8.967	4.967
0	0	0	5.953	8.953	4.953
0	0	0	5.964	8.964	4.964
0	0	0	5.968	8.968	4.968
0	0	0	5.966	8.966	4.966
0	0	0	5.944	8.944	4.944
0	0	0	5.93	8.93	4.93
0	0	0	5.938	8.938	4.938
0	0	0	5.958	8.958	4.958
0	0	0	5.982	8.982	4.982
0	0	0	5.979	8.979	4.979
0	0	0	5.966	8.966	4.966
0	0	0	5.94	8.94	4.94
0	0	0	5.925	8.925	4.925
0	0	0	5.914	8.914	4.914
0	0	0	5.915	8.915	4.915
0	0	0	5.916	8.916	4.916
0	0	0	5.92	8.92	4.92
0	0	0	5.901	8.901	4.901
0	0	0	5.871	8.871	4.871
0	0	0	5.831	8.831	4.831
0	0	0	5.807	8.807	4.807
0	0	0	5.81	8.81	4.81
0	0	0	5.826	8.826	4.826
0	0	0	5.844	8.844	4.844
0	0	0	5.825	8.825	4.825
0	0	0	5.804	8.804	4.804
0	0	0	5.786	8.786	4.786
0	0	0	5.809	8.809	4.809
0	0	0	5.824	8.824	4.824
0	0	0	5.839	8.839	4.839
0	0	0	5.828	8.828	4.828
0	0	0	5.825	8.825	4.825
0	0	0	5.819	8.819	4.819
0	0	0	5.837	8.837	4.837
0	0	0	5.871	8.871	4.871
0	0	0	5.905	8.905	4.905
0	0	0	5.915	8.915	4.915
0	0	0	5.911	8.911	4.911
0	0	0	5.919	8.919	4.919
0	0	0	5.94	8.94	4.94
0	0	0	5.959	8.959	4.959
0	0	0	5.955	8.955	4.955
0	0	0	5.949	8.949	4.949
0	0	0	5.946	8.946	4.946
0	0	0	5.957	8.957	4.957
0	0	0	5.962	8.962	4.962
0	0	0	5.957	8.957	4.957
0	0	0	5.94	8.94	4.94
0	0	0	5.932	8.932	4.932
0	0	0	5.922	8.922	4.922
0	0	0	5.924	8.924	4.924
0	0	0	5.916	8.916	4.916
0	0	0	5.914	8.914	4.914
0	0	0	5.906	8.906	4.906
0	0	0	5.917	8.917	4.917
0	0	0	5.93	8.93	4.93
0	0	0	5.958	8.958	4.958
0	0	0	5.965	8.965	4.965
0	0	0	5.975	8.975	4.975
0	0	0	5.971	8.971	4.971
0	0	0	5.98	8.98	4.98
0	0	0	5.991	8.991	4.991
0	0	0	5.994	8.994	4.994
0	0	0	5.989	8.989	4.989
0	0	0	5.979	8.979	4.979
0	0	0	5.98	8.98	4.98
0	0	0	5.983	8.983	4.983
0	0	0	5.996	8.996	4.996
0	0	0	6.019	9.019	5.019
0	0	0	6.048	9.048	5.048
0	0	0	6.057	9.057	5.057
0	0	0	6.052	9.052	5.052
0	0	0	6.043	9.043	5.043
0	0	0	6.045	9.045	5.045
0	0	0	6.045	9.045	5.045
0	0	0	6.042	9.042	5.042
0	0	0	6.034	9.034	5.034
0	0	0	6.026	9.026	5.026
0	0	0	6.031	9.031	5.031
0	0	0	6.03	9.03	5.03
0	0	0	6.03	9.03	5.03
0	0	0	6.005	9.005	5.005
0	0	0	5.988	8.988	4.988
0	0	0	5.978	8.978	4.978
0	0	0	5.98	8.98	4.98
0	0	0	5.978	8.978	4.978
0	0	0	5.975	8.975	4.975
0	0	0	5.978	8.978	4.978
0	0	0	5.983	8.983	4.983
0	0	0	5.972	8.972	4.972
0	0	0	5.945	8.945	4.945
0	0	0	5.929	8.929	4.929
0	0	0	5.916	8.916	4.916
0	0	0	5.92	8.92	4.92
0	0	0	5.902	8.902	4.902
0	0	0	5.891	8.891	4.891
0	0	0	5.876	8.876	4.876
0	0	0	5.88	8.88	4.88
0	0	0	5.888	8.888	4.888
0	0	0	5.907	8.907	4.907
0	0	0	5.917	8.917	4.917
0	0	0	5.922	8.922	4.922
0	0	0	5.917	8.917	4.917
0	0	0	5.923	8.923	4.923
0	0	0	5.929	8.929	4.929
0	0	0	5.927	8.927	4.927
0	0	0	5.907	8.907	4.907
0	0	0	5.888	8.888	4.888
0	0	0	5.879	8.879	4.879
0	0	0	5.892	8.892	4.892
0	0	0	5.912	8.912	4.912
0	0	0	5.943	8.943	4.943
0	0	0	5.968	8.968	4.968
0	0	0	5.986	8.986	4.986
0	0	0	5.998	8.998	4.998
0	0	0	6.01	9.01	5.01
0	0	0	6.01	9.01	5.01
0	0	0	5.991	8.991	4.991
0	0	0	5.969	8.969	4.969
0	0	0	5.959	8.959	4.959
0	0	0	5.965	8.965	4.965
0	0	0	5.964	8.964	4.964
0	0	0	5.968	8.968	4.968
0	0	0	5.957	8.957	4.957
0	0	0	5.951	8.951	4.951
0	0	0	5.935	8.935	4.935
0	0	0	5.941	8.941	4.941
0	0	0	5.955	8.955	4.955
0	0	0	5.965	8.965	4.965
0	0	0	5.962	8.962	4.962
0	0	0	5.945	8.945	4.945
0	0	0	5.928	8.928	4.928
0	0	0	5.921	8.921	4.921
0	0	0	5.925	8.925	4.925
0	0	0	5.94	8.94	4.94
0	0	0	5.935	8.935	4.935
0	0	0	5.928	8.928	4.928
0	0	0	5.92	8.92	4.92
0	0	0	5.921	8.921	4.921
0	0	0	5.918	8.918	4.918
0	0	0	5.911	8.911	4.911
0	0	0	5.912	8.912	4.912
0	0	0	5.907	8.907	4.907
0	0	0	5.886	8.886	4.886
0	0	0	5.864	8.864	4.864
0	0	0	5.858	8.858	4.858
0	0	0	5.886	8.886	4.886
0	0	0	5.912	8.912	4.912
0	0	0	5.943	8.943	4.943
0	0	0	5.963	8.963	4.963
0	0	0	6.004	9.004	5.004
0	0	0	6.047	9.047	5.047
0	0	0	6.08	9.08	5.08
0	0	0	6.093	9.093	5.093
0	0	0	6.101	9.101	5.101
0	0	0	6.119	9.119	5.119
0	0	0	6.138	9.138	5.138
0	0	0	6.162	9.162	5.162
0	0	0	6.19	9.19	5.19
0	0	0	6.222	9.222	5.222
0	0	0	6.242	9.242	5.242
0	0	0	6.255	9.255	5.255
0	0	0	6.269	9.269	5.269
0	0	0	6.277	9.277	5.277
0	0	0	6.28	9.28	5.28
0	0	0	6.279	9.279	5.279
0	0	0	6.287	9.287	5.287
0	0	0	6.298	9.298	5.298
0	0	0	6.299	9.299	5.299
0	0	0	6.303	9.303	5.303
0	0	0	6.303	9.303	5.303
0	0	0	6.298	9.298	5.298
0	0	0	6.289	9.289	5.289
0	0	0	6.276	9.276	5.276
0	0	0	6.29	9.29	5.29
0	0	0	6.303	9.303	5.303
0	0	0	6.324	9.324	5.324
0	0	0	6.318	9.318	5.318
0	0	0	6.308	9.308	5.308
0	0	0	6.288	9.288	5.288
0	0	0	6.275	9.275	5.275
0	0	0	6.274	9.274	5.274
0	0	0	6.279	9.279	5.279
0	0	0	6.294	9.294	5.294
0	0	0	6.297	9.297	5.297
0	0	0	6.305	9.305	5.305
0	0	0	6.303	9.303	5.303
0	0	0	6.312	9.312	5.312
0	0	0	6.305	9.305	5.305
0	0	0	6.292	9.292	5.292
0	0	0	6.27	9.27	5.27
0	0	0	6.263	9.263	5.263
0	0	0	6.258	9.258	5.258
0	0	0	6.249	9.249	5.249
0	0	0	6.228	9.228	5.228
0	0	0	6.205	9.205	5.205
0	0	0	6.183	9.183	5.183
0	0	0	6.159	9.159	5.159
0	0	0	6.137	9.137	5.137
0	0	0	6.115	9.115	5.115
0	0	0	6.111	9.111	5.111
0	0	0	6.112	9.112	5.112
0	0	0	6.112	9.112	5.112
0	0	0	6.091	9.091	5.091
0	0	0	6.063	9.063	5.063
0	0	0	6.037	9.037	5.037
0	0	0	6.025	9.025	5.025
0	0	0	6.016	9.016	5.016
0	0	0	6.013	9.013	5.013
0	0	0	6.003	9.003	5.003
0	0	0	5.991	8.991	4.991
0	0	0	5.982	8.982	4.982
0	0	0	5.966	8.966	4.966
0	0	0	5.955	8.955	4.955
0	0	0	5.933	8.933	4.933
0	0	0	5.923	8.923	4.923
0	0	0	5.915	8.915	4.915
0	0	0	5.914	8.914	4.914
0	0	0	5.902	8.902	4.902
0	0	0	5.891	8.891	4.891
0	0	0	5.866	8.866	4.866
0	0	0	5.856	8.856	4.856
0	0	0	5.838	8.838	4.838
0	0	0	5.844	8.844	4.844
0	0	0	5.841	8.841	4.841
0	0	0	5.846	8.846	4.846
0	0	0	5.841	8.841	4.841
0	0	0	5.848	8.848	4.848
0	0	0	5.856	8.856	4.856
0	0	0	5.859	8.859	4.859
0	0	0	5.86	8.86	4.86
0	0	0	5.872	8.872	4.872
0	0	0	5.899	8.899	4.899
0	0	0	5.925	8.925	4.925
0	0	0	5.949	8.949	4.949
0	0	0	5.962	8.962	4.962
0	0	0	5.973	8.973	4.973
0	0	0	5.976	8.976	4.976
0	0	0	5.979	8.979	4.979
0	0	0	5.974	8.974	4.974
0	0	0	5.98	8.98	4.98
0	0	0	5.984	8.984	4.984
0	0	0	5.998	8.998	4.998
0	0	0	5.993	8.993	4.993
0	0	0	5.991	8.991	4.991
0	0	0	5.99	8.99	4.99
0	0	0	5.994	8.994	4.994
0	0	0	5.995	8.995	4.995
0	0	0	5.991	8.991	4.991
0	0	0	5.999	8.999	4.999
0	0	0	6.008	9.008	5.008
0	0	0	6.005	9.005	5.005
0	0	0	5.992	8.992	4.992
0	0	0	5.963	8.963	4.963
0	0	0	5.955	8.955	4.955
0	0	0	5.957	8.957	4.957
0	0	0	5.985	8.985	4.985
0	0	0	6.006	9.006	5.006
0	0	0	6.017	9.017	5.017
0	0	0	6.019	9.019	5.019
0	0	0	6.015	9.015	5.015
0	0	0	6.008	9.008	5.008
0	0	0	6.017	9.017	5.017
0	0	0	6.027	9.027	5.027
0	0	0	6.045	9.045	5.045
0	0	0	6.034	9.034	5.034
0	0	0	6.023	9.023	5.023
0	0	0	6.003	9.003	5.003
0	0	0	5.979	8.979	4.979
0	0	0	5.951	8.951	4.951
0	0	0	5.921	8.921	4.921
0	0	0	5.912	8.912	4.912
0	0	0	5.903	8.903	4.903
0	0	0	5.892	8.892	4.892
0	0	0	5.869	8.869	4.869
0	0	0	5.851	8.851	4.851
0	0	0	5.843	8.843	4.843
0	0	0	5.841	8.841	4.841
0	0	0	5.826	8.826	4.826
0	0	0	5.79	8.79	4.79
0	0	0	5.767	8.767	4.767
0	0	0	5.761	8.761	4.761
0	0	0	5.786	8.786	4.786
0	0	0	5.786	8.786	4.786
0	0	0	5.78	8.78	4.78
0	0	0	5.761	8.761	4.761
0	0	0	5.766	8.766	4.766
0	0	0	5.776	8.776	4.776
0	0	0	5.778	8.778	4.778
0	0	0	5.77	8.77	4.77
0	0	0	5.757	8.757	4.757
0	0	0	5.751	8.751	4.751
0	0	0	5.74	8.74	4.74
0	0	0	5.725	8.725	4.725
0	0	0	5.709	8.709	4.709
0	0	0	5.691	8.691	4.691
0	0	0	5.669	8.669	4.669
0	0	0	5.654	8.654	4.654
0	0	0	5.64	8.64	4.64
0	0	0	5.634	8.634	4.634
0	0	0	5.597	8.597	4.597
0	0	0	5.556	8.556	4.556
0	0	0	5.51	8.51	4.51
0	0	0	5.5	8.5	4.5
0	0	0	5.513	8.513	4.513
0	0	0	5.537	8.537	4.537
0	0	0	5.546	8.546	4.546
0	0	0	5.533	8.533	4.533
0	0	0	5.517	8.517	4.517
0	0	0	5.509	8.509	4.509
0	0	0	5.508	8.508	4.508
0	0	0	5.507	8.507	4.507
0	0	0	5.509	8.509	4.509
0	0	0	5.528	8.528	4.528
0	0	0	5.563	8.563	4.563
0	0	0	5.611	8.611	4.611
0	0	0	5.662	8.662	4.662
0	0	0	5.706	8.706	4.706
0	0	0	5.734	8.734	4.734
0	0	0	5.751	8.751	4.751
0	0	0	5.773	8.773	4.773
0	0	0	5.808	8.808	4.808
0	0	0	5.841	8.841	4.841
0	0	0	5.856	8.856	4.856
0	0	0	5.86	8.86	4.86
0	0	0	5.877	8.877	4.877
0	0	0	5.905	8.905	4.905
0	0	0	5.937	8.937	4.937
0	0	0	5.945	8.945	4.945
0	0	0	5.941	8.941	4.941
0	0	0	5.925	8.925	4.925
0	0	0	5.92	8.92	4.92
0	0	0	5.921	8.921	4.921
0	0	0	5.925	8.925	4.925
0	0	0	5.921	8.921	4.921
0	0	0	5.906	8.906	4.906
0	0	0	5.884	8.884	4.884
0	0	0	5.868	8.868	4.868
0	0	0	5.863	8.863	4.863
0	0	0	5.86	8.86	4.86
0	0	0	5.842	8.842	4.842
0	0	0	5.825	8.825	4.825
0	0	0	5.808	8.808	4.808
0	0	0	5.797	8.797	4.797
0	0	0	5.759	8.759	4.759
0	0	0	5.711	8.711	4.711
0	0	0	5.669	8.669	4.669
0	0	0	5.647	8.647	4.647
0	0	0	5.641	8.641	4.641
0	0	0	5.631	8.631	4.631
0	0	0	5.616	8.616	4.616
0	0	0	5.596	8.596	4.596
0	0	0	5.58	8.58	4.58
0	0	0	5.563	8.563	4.563
0	0	0	5.553	8.553	4.553
0	0	0	5.539	8.539	4.539
0	0	0	5.546	8.546	4.546
0	0	0	5.558	8.558	4.558
0	0	0	5.583	8.583	4.583
0	0	0	5.599	8.599	4.599
0	0	0	5.597	8.597	4.597
0	0	0	5.582	8.582	4.582
0	0	0	5.558	8.558	4.558
0	0	0	5.557	8.557	4.557
0	0	0	5.565	8.565	4.565
0	0	0	5.581	8.581	4.581
0	0	0	5.581	8.581	4.581
0	0	0	5.575	8.575	4.575
0	0	0	5.573	8.573	4.573
0	0	0	5.575	8.575	4.575
0	0	0	5.581	8.581	4.581
0	0	0	5.579	8.579	4.579
0	0	0	5.57	8.57	4.57
0	0	0	5.555	8.555	4.555
0	0	0	5.53	8.53	4.53
0	0	0	5.506	8.506	4.506
0	0	0	5.491	8.491	4.491
0	0	0	5.485	8.485	4.485
0	0	0	5.48	8.48	4.48
0	0	0	5.467	8.467	4.467
0	0	0	5.467	8.467	4.467
0	0	0	5.476	8.476	4.476
0	0	0	5.483	8.483	4.483
0	0	0	5.477	8.477	4.477
0	0	0	5.455	8.455	4.455
0	0	0	5.448	8.448	4.448
0	0	0	5.444	8.444	4.444
0	0	0	5.451	8.451	4.451
0	0	0	5.447	8.447	4.447
0	0	0	5.442	8.442	4.442
0	0	0	5.436	8.436	4.436
0	0	0	5.427	8.427	4.427
0	0	0	5.426	8.426	4.426
0	0	0	5.423	8.423	4.423
0	0	0	5.419	8.419	4.419
0	0	0	5.399	8.399	4.399
0	0	0	5.387	8.387	4.387
0	0	0	5.385	8.385	4.385
0	0	0	5.396	8.396	4.396
0	0	0	5.399	8.399	4.399
0	0	0	5.4	8.4	4.4
0	0	0	5.41	8.41	4.41
0	0	0	5.417	8.417	4.417
0	0	0	5.428	8.428	4.428
0	0	0	5.421	8.421	4.421
0	0	0	5.426	8.426	4.426
0	0	0	5.419	8.419	4.419
0	0	0	5.418	8.418	4.418
0	0	0	5.406	8.406	4.406
0	0	0	5.404	8.404	4.404
0	0	0	5.392	8.392	4.392
0	0	0	5.386	8.386	4.386
0	0	0	5.368	8.368	4.368
0	0	0	5.357	8.357	4.357
0	0	0	5.348	8.348	4.348
0	0	0	5.344	8.344	4.344
0	0	0	5.337	8.337	4.337
0	0	0	5.323	8.323	4.323
0	0	0	5.309	8.309	4.309
0	0	0	5.308	8.308	4.308
0	0	0	5.303	8.303	4.303
0	0	0	5.283	8.283	4.283
0	0	0	5.243	8.243	4.243
0	0	0	5.218	8.218	4.218
0	0	0	5.221	8.221	4.221
0	0	0	5.233	8.233	4.233
0	0	0	5.24	8.24	4.24
0	0	0	5.235	8.235	4.235
0	0	0	5.245	8.245	4.245
0	0	0	5.25	8.25	4.25
0	0	0	5.243	8.243	4.243
0	0	0	5.216	8.216	4.216
0	0	0	5.194	8.194	4.194
0	0	0	5.199	8.199	4.199
0	0	0	5.202	8.202	4.202
0	0	0	5.213	8.213	4.213
0	0	0	5.202	8.202	4.202
0	0	0	5.201	8.201	4.201
0	0	0	5.179	8.179	4.179
0	0	0	5.168	8.168	4.168
0	0	0	5.146	8.146	4.146
0	0	0	5.126	8.126	4.126
0	0	0	5.099	8.099	4.099
0	0	0	5.095	8.095	4.095
0	0	0	5.12	8.12	4.12
0	0	0	5.149	8.149	4.149
0	0	0	5.152	8.152	4.152
0	0	0	5.125	8.125	4.125
0	0	0	5.098	8.098	4.098
0	0	0	5.097	8.097	4.097
0	0	0	5.116	8.116	4.116
0	0	0	5.132	8.132	4.132
0	0	0	5.138	8.138	4.138
0	0	0	5.136	8.136	4.136
0	0	0	5.14	8.14	4.14
0	0	0	5.133	8.133	4.133
0	0	0	5.123	8.123	4.123
0	0	0	5.11	8.11	4.11
0	0	0	5.107	8.107	4.107
0	0	0	5.112	8.112	4.112
0	0	0	5.111	8.111	4.111
0	0	0	5.114	8.114	4.114
0	0	0	5.118	8.118	4.118
0	0	0	5.139	8.139	4.139
0	0	0	5.162	8.162	4.162
0	0	0	5.175	8.175	4.175
0	0	0	5.171	8.171	4.171
0	0	0	5.146	8.146	4.146
0	0	0	5.129	8.129	4.129
0	0	0	5.12	8.12	4.12
0	0	0	5.127	8.127	4.127
0	0	0	5.132	8.132	4.132
0	0	0	5.139	8.139	4.139
0	0	0	5.142	8.142	4.142
0	0	0	5.145	8.145	4.145
0	0	0	5.138	8.138	4.138
0	0	0	5.141	8.141	4.141
0	0	0	5.148	8.148	4.148
0	0	0	5.163	8.163	4.163
0	0	0	5.161	8.161	4.161
0	0	0	5.151	8.151	4.151
0	0	0	5.134	8.134	4.134
0	0	0	5.131	8.131	4.131
0	0	0	5.132	8.132	4.132
0	0	0	5.142	8.142	4.142
0	0	0	5.145	8.145	4.145
0	0	0	5.149	8.149	4.149
0	0	0	5.149	8.149	4.149
0	0	0	5.153	8.153	4.153
0	0	0	5.145	8.145	4.145
0	0	0	5.132	8.132	4.132
0	0	0	5.111	8.111	4.111
0	0	0	5.105	8.105	4.105
0	0	0	5.117	8.117	4.117
0	0	0	5.139	8.139	4.139
0	0	0	5.156	8.156	4.156
0	0	0	5.16	8.16	4.16
0	0	0	5.163	8.163	4.163
0	0	0	5.172	8.172	4.172
0	0	0	5.181	8.181	4.181
0	0	0	5.188	8.188	4.188
0	0	0	5.2	8.2	4.2
0	0	0	5.217	8.217	4.217
0	0	0	5.234	8.234	4.234
0	0	0	5.232	8.232	4.232
0	0	0	5.23	8.23	4.23
0	0	0	5.239	8.239	4.239
0	0	0	5.258	8.258	4.258
0	0	0	5.265	8.265	4.265
0	0	0	5.246	8.246	4.246
0	0	0	5.226	8.226	4.226
0	0	0	5.222	8.222	4.222
0	0	0	5.231	8.231	4.231
0	0	0	5.241	8.241	4.241
0	0	0	5.237	8.237	4.237
0	0	0	5.234	8.234	4.234
0	0	0	5.227	8.227	4.227
0	0	0	5.235	8.235	4.235
0	0	0	5.247	8.247	4.247
0	0	0	5.263	8.263	4.263
0	0	0	5.267	8.267	4.267
0	0	0	5.266	8.266	4.266
0	0	0	5.255	8.255	4.255
0	0	0	5.244	8.244	4.244
0	0	0	5.234	8.234	4.234
0	0	0	5.248	8.248	4.248
0	0	0	5.276	8.276	4.276
0	0	0	5.325	8.325	4.325
0	0	0	5.347	8.347	4.347
0	0	0	5.365	8.365	4.365
0	0	0	5.36	8.36	4.36
0	0	0	5.383	8.383	4.383
0	0	0	5.406	8.406	4.406
0	0	0	5.435	8.435	4.435
0	0	0	5.453	8.453	4.453
0	0	0	5.468	8.468	4.468
0	0	0	5.488	8.488	4.488
0	0	0	5.507	8.507	4.507
0	0	0	5.531	8.531	4.531
0	0	0	5.544	8.544	4.544
0	0	0	5.554	8.554	4.554
0	0	0	5.548	8.548	4.548
0	0	0	5.556	8.556	4.556
0	0	0	5.558	8.558	4.558
0	0	0	5.575	8.575	4.575
0	0	0	5.585	8.585	4.585
0	0	0	5.597	8.597	4.597
0	0	0	5.609	8.609	4.609
0	0	0	5.618	8.618	4.618
0	0	0	5.633	8.633	4.633
0	0	0	5.637	8.637	4.637
0	0	0	5.64	8.64	4.64
0	0	0	5.637	8.637	4.637
0	0	0	5.634	8.634	4.634
0	0	0	5.628	8.628	4.628
0	0	0	5.627	8.627	4.627
0	0	0	5.632	8.632	4.632
0	0	0	5.641	8.641	4.641
0	0	0	5.65	8.65	4.65
0	0	0	5.668	8.668	4.668
0	0	0	5.69	8.69	4.69
0	0	0	5.697	8.697	4.697
0	0	0	5.685	8.685	4.685
0	0	0	5.675	8.675	4.675
0	0	0	5.685	8.685	4.685
0	0	0	5.709	8.709	4.709
0	0	0	5.722	8.722	4.722
0	0	0	5.723	8.723	4.723
0	0	0	5.725	8.725	4.725
0	0	0	5.733	8.733	4.733
0	0	0	5.746	8.746	4.746
0	0	0	5.764	8.764	4.764
0	0	0	5.79	8.79	4.79
0	0	0	5.818	8.818	4.818
0	0	0	5.834	8.834	4.834
0	0	0	5.833	8.833	4.833
0	0	0	5.826	8.826	4.826
0	0	0	5.828	8.828	4.828
0	0	0	5.832	8.832	4.832
0	0	0	5.834	8.834	4.834
0	0	0	5.832	8.832	4.832
0	0	0	5.847	8.847	4.847
0	0	0	5.864	8.864	4.864
0	0	0	5.883	8.883	4.883
0	0	0	5.885	8.885	4.885
0	0	0	5.891	8.891	4.891
0	0	0	5.894	8.894	4.894
0	0	0	5.894	8.894	4.894
0	0	0	5.892	8.892	4.892
0	0	0	5.873	8.873	4.873
0	0	0	5.868	8.868	4.868
0	0	0	5.853	8.853	4.853
0	0	0	5.861	8.861	4.861
0	0	0	5.858	8.858	4.858
0	0	0	5.863	8.863	4.863
0	0	0	5.84	8.84	4.84
0	0	0	5.823	8.823	4.823
0	0	0	5.814	8.814	4.814
0	0	0	5.817	8.817	4.817
0	0	0	5.818	8.818	4.818
0	0	0	5.813	8.813	4.813
0	0	0	5.825	8.825	4.825
0	0	0	5.831	8.831	4.831
0	0	0	5.841	8.841	4.841
0	0	0	5.833	8.833	4.833
0	0	0	5.827	8.827	4.827
0	0	0	5.823	8.823	4.823
0	0	0	5.838	8.838	4.838
0	0	0	5.867	8.867	4.867
0	0	0	5.897	8.897	4.897
0	0	0	5.91	8.91	4.91
0	0	0	5.905	8.905	4.905
0	0	0	5.881	8.881	4.881
0	0	0	5.865	8.865	4.865
0	0	0	5.847	8.847	4.847
0	0	0	5.851	8.851	4.851
0	0	0	5.848	8.848	4.848
0	0	0	5.859	8.859	4.859
0	0	0	5.854	8.854	4.854
0	0	0	5.856	8.856	4.856
0	0	0	5.841	8.841	4.841
0	0	0	5.832	8.832	4.832
0	0	0	5.812	8.812	4.812
0	0	0	5.804	8.804	4.804
0	0	0	5.794	8.794	4.794
0	0	0	5.796	8.796	4.796
0	0	0	5.798	8.798	4.798
0	0	0	5.796	8.796	4.796
0	0	0	5.79	8.79	4.79
0	0	0	5.772	8.772	4.772
0	0	0	5.768	8.768	4.768
0	0	0	5.764	8.764	4.764
0	0	0	5.765	8.765	4.765
0	0	0	5.767	8.767	4.767
0	0	0	5.779	8.779	4.779
0	0	0	5.803	8.803	4.803
0	0	0	5.817	8.817	4.817
0	0	0	5.821	8.821	4.821
0	0	0	5.82	8.82	4.82
0	0	0	5.82	8.82	4.82
0	0	0	5.816	8.816	4.816
0	0	0	5.801	8.801	4.801
0	0	0	5.788	8.788	4.788
0	0	0	5.781	8.781	4.781
0	0	0	5.783	8.783	4.783
0	0	0	5.795	8.795	4.795
0	0	0	5.818	8.818	4.818
0	0	0	5.835	8.835	4.835
0	0	0	5.834	8.834	4.834
0	0	0	5.832	8.832	4.832
0	0	0	5.837	8.837	4.837
0	0	0	5.856	8.856	4.856
0	0	0	5.867	8.867	4.867
0	0	0	5.878	8.878	4.878
0	0	0	5.896	8.896	4.896
0	0	0	5.91	8.91	4.91
0	0	0	5.926	8.926	4.926
0	0	0	5.937	8.937	4.937
0	0	0	5.953	8.953	4.953
0	0	0	5.965	8.965	4.965
0	0	0	5.964	8.964	4.964
0	0	0	5.966	8.966	4.966
0	0	0	5.96	8.96	4.96
0	0	0	5.959	8.959	4.959
0	0	0	5.959	8.959	4.959
0	0	0	5.975	8.975	4.975
0	0	0	5.996	8.996	4.996
0	0	0	6.016	9.016	5.016
0	0	0	6.018	9.018	5.018
0	0	0	6.021	9.021	5.021
0	0	0	6.016	9.016	5.016
0	0	0	6.026	9.026	5.026
0	0	0	6.035	9.035	5.035
0	0	0	6.048	9.048	5.048
0	0	0	6.054	9.054	5.054
0	0	0	6.057	9.057	5.057
0	0	0	6.063	9.063	5.063
0	0	0	6.063	9.063	5.063
0	0	0	6.055	9.055	5.055
0	0	0	6.03	9.03	5.03
0	0	0	6.023	9.023	5.023
0	0	0	6.035	9.035	5.035
0	0	0	6.062	9.062	5.062
0	0	0	6.059	9.059	5.059
0	0	0	6.039	9.039	5.039
0	0	0	6.007	9.007	5.007
0	0	0	5.988	8.988	4.988
0	0	0	5.96	8.96	4.96
0	0	0	5.938	8.938	4.938
0	0	0	5.913	8.913	4.913
0	0	0	5.9	8.9	4.9
0	0	0	5.886	8.886	4.886
0	0	0	5.878	8.878	4.878
0	0	0	5.864	8.864	4.864
0	0	0	5.854	8.854	4.854
0	0	0	5.846	8.846	4.846
0	0	0	5.847	8.847	4.847
0	0	0	5.853	8.853	4.853
0	0	0	5.869	8.869	4.869
0	0	0	5.899	8.899	4.899
0	0	0	5.929	8.929	4.929
0	0	0	5.932	8.932	4.932
0	0	0	5.919	8.919	4.919
0	0	0	5.898	8.898	4.898
0	0	0	5.9	8.9	4.9
0	0	0	5.9	8.9	4.9
0	0	0	5.901	8.901	4.901
0	0	0	5.898	8.898	4.898
0	0	0	5.91	8.91	4.91
0	0	0	5.936	8.936	4.936
0	0	0	5.956	8.956	4.956
0	0	0	5.962	8.962	4.962
0	0	0	5.955	8.955	4.955
0	0	0	5.963	8.963	4.963
0	0	0	5.976	8.976	4.976
0	0	0	5.995	8.995	4.995
0	0	0	6	9	5
0	0	0	6.013	9.013	5.013
0	0	0	6.02	9.02	5.02
0	0	0	6.036	9.036	5.036
0	0	0	6.035	9.035	5.035
0	0	0	6.031	9.031	5.031
0	0	0	6.024	9.024	5.024
0	0	0	6.036	9.036	5.036
0	0	0	6.056	9.056	5.056
0	0	0	6.063	9.063	5.063
0	0	0	6.059	9.059	5.059
0	0	0	6.046	9.046	5.046
0	0	0	6.044	9.044	5.044
0	0	0	6.039	9.039	5.039
0	0	0	6.045	9.045	5.045
0	0	0	6.054	9.054	5.054
0	0	0	6.068	9.068	5.068
0	0	0	6.083	9.083	5.083
0	0	0	6.107	9.107	5.107
0	0	0	6.125	9.125	5.125
0	0	0	6.139	9.139	5.139
0	0	0	6.142	9.142	5.142
0	0	0	6.147	9.147	5.147
0	0	0	6.144	9.144	5.144
0	0	0	6.134	9.134	5.134
0	0	0	6.124	9.124	5.124
0	0	0	6.127	9.127	5.127
0	0	0	6.13	9.13	5.13
0	0	0	6.138	9.138	5.138
0	0	0	6.137	9.137	5.137
0	0	0	6.136	9.136	5.136
0	0	0	6.118	9.118	5.118
0	0	0	6.107	9.107	5.107
0	0	0	6.102	9.102	5.102
0	0	0	6.112	9.112	5.112
0	0	0	6.109	9.109	5.109
0	0	0	6.104	9.104	5.104
0	0	0	6.106	9.106	5.106
0	0	0	6.116	9.116	5.116
0	0	0	6.119	9.119	5.119
0	0	0	6.098	9.098	5.098
0	0	0	6.074	9.074	5.074
0	1	0	6.063	9.063	5.063
0	1	0	6.063	9.063	5.063
0	1	0	6.071	9.071	5.071
0	1	0	6.076	9.076	5.076
0	1	0	6.099	9.099	5.099
0	1	0	6.117	9.117	5.117
0	1	0	6.134	9.134	5.134
0	1	0	6.137	9.137	5.137
0	1	0	6.139	9.139	5.139
0	1	0	6.139	9.139	5.139
0	1	0	6.146	9.146	5.146
0	1	0	6.154	9.154	5.154
0	1	0	6.169	9.169	5.169
0	1	0	6.169	9.169	5.169
0	1	0	6.163	9.163	5.163
0	1	0	6.16	9.16	5.16
0	1	0	6.162	9.162	5.162
0	1	0	6.177	9.177	5.177
0	1	0	6.196	9.196	5.196
0	1	0	6.224	9.224	5.224
0	1	0	6.235	9.235	5.235
0	1	0	6.222	9.222	5.222
0	0	0	6.208	9.208	5.208
0	0	0	6.22	9.22	5.22
0	0	0	6.244	9.244	5.244
0	0	0	6.262	9.262	5.262
0	0	0	6.243	9.243	5.243
0	0	0	6.229	9.229	5.229
0	0	0	6.21	9.21	5.21
0	0	0	6.219	9.219	5.219
0	0	0	6.225	9.225	5.225
0	0	0	6.229	9.229	5.229
0	0	0	6.226	9.226	5.226
0	0	0	6.209	9.209	5.209
0	0	0	6.198	9.198	5.198
0	0	0	6.178	9.178	5.178
0	0	0	6.173	9.173	5.173
0	0	0	6.171	9.171	5.171
0	0	0	6.183	9.183	5.183
0	0	0	6.193	9.193	5.193
0	0	0	6.192	9.192	5.192
0	0	0	6.18	9.18	5.18
0	0	0	6.169	9.169	5.169
0	0	0	6.167	9.167	5.167
0	0	0	6.172	9.172	5.172
0	0	0	6.167	9.167	5.167
0	0	0	6.154	9.154	5.154
0	0	0	6.137	9.137	5.137
0	0	0	6.118	9.118	5.118
0	0	0	6.109	9.109	5.109
0	0	0	6.099	9.099	5.099
0	0	0	6.109	9.109	5.109
0	0	0	6.122	9.122	5.122
0	0	0	6.151	9.151	5.151
0	0	0	6.171	9.171	5.171
0	0	0	6.178	9.178	5.178
0	0	0	6.164	9.164	5.164
0	0	0	6.144	9.144	5.144
0	0	0	6.134	9.134	5.134
0	0	0	6.132	9.132	5.132
0	0	0	6.141	9.141	5.141
0	0	0	6.139	9.139	5.139
0	0	0	6.141	9.141	5.141
0	0	0	6.138	9.138	5.138
0	0	0	6.146	9.146	5.146
0	0	0	6.142	9.142	5.142
0	0	0	6.144	9.144	5.144
0	0	0	6.133	9.133	5.133
0	0	0	6.139	9.139	5.139
0	0	0	6.128	9.128	5.128
0	0	0	6.141	9.141	5.141
0	0	0	6.148	9.148	5.148
0	0	0	6.179	9.179	5.179
0	0	0	6.192	9.192	5.192
0	0	0	6.211	9.211	5.211
0	0	0	6.206	9.206	5.206
0	0	0	6.204	9.204	5.204
0	0	0	6.187	9.187	5.187
0	0	0	6.179	9.179	5.179
0	0	0	6.167	9.167	5.167
0	0	0	6.16	9.16	5.16
0	0	0	6.147	9.147	5.147
0	0	0	6.128	9.128	5.128
0	0	0	6.104	9.104	5.104
0	0	0	6.083	9.083	5.083
0	0	0	6.075	9.075	5.075
0	0	0	6.079	9.079	5.079
0	0	0	6.093	9.093	5.093
0	0	0	6.098	9.098	5.098
0	0	0	6.094	9.094	5.094
0	0	0	6.074	9.074	5.074
0	0	0	6.071	9.071	5.071
0	0	0	6.078	9.078	5.078
0	0	0	6.102	9.102	5.102
0	0	0	6.12	9.12	5.12
0	0	0	6.135	9.135	5.135
0	0	0	6.151	9.151	5.151
0	0	0	6.158	9.158	5.158
0	0	0	6.154	9.154	5.154
0	0	0	6.136	9.136	5.136
0	0	0	6.125	9.125	5.125
[truncated: 87,505 more rows]
