# Supplementary material for: Noradrenergic signaling mediates cortical early tagging and storage of remote memory
Source: Nat Commun. 2022 Dec 9;13:7623. doi: 10.1038/s41467-022-35342-x (PMC9734098; doi:10.1038/s41467-022-35342-x)
Supplement: Supplementary file 6 — Supplementary Software 1 [file 41467_2022_35342_MOESM6_ESM.zip › Libraries/drawErrorLine.m]

function drawErrorLine(x,y,error,facecolor,facealpha)
x = x(:)';
y = y(:)';
error = error(:)';

x1 = x;
x2 = fliplr(x);

y1 = y - error;
y2 = fliplr(y + error);

patch([x1 x2],[y1 y2],facecolor,'EdgeColor','none','FaceAlpha',facealpha);
hold on;
plot(x,y,'color',facecolor,'LineWidth',2);
