# Supplementary material for: Noradrenergic signaling mediates cortical early tagging and storage of remote memory
Source: Nat Commun. 2022 Dec 9;13:7623. doi: 10.1038/s41467-022-35342-x (PMC9734098; doi:10.1038/s41467-022-35342-x)
Supplement: Supplementary file 6 — Supplementary Software 1 [file 41467_2022_35342_MOESM6_ESM.zip › Libraries/linearSmooth1.m]

function result = linearSmooth1(data,smooth_res)


r = size(data,1);
c = size(data,2);

ci = 1:smooth_res:c;

result = zeros(r,length(ci));

for i = 1:r
    result(i,:) = interp1(data(i,:),ci,'Cubic');
end
