# Supplementary material for: Noradrenergic signaling mediates cortical early tagging and storage of remote memory
Source: Nat Commun. 2022 Dec 9;13:7623. doi: 10.1038/s41467-022-35342-x (PMC9734098; doi:10.1038/s41467-022-35342-x)
Supplement: Supplementary file 6 — Supplementary Software 1 [file 41467_2022_35342_MOESM6_ESM.zip › Libraries/trigger_times_pretreatment.m]

function trigger_times = trigger_times_pretreatment(upindex,interval,trial_from,...
    trial_number,h)

trigger_times = upindex*interval;

total_trial_number_in_file = length(trigger_times);
if trial_number > total_trial_number_in_file - trial_from + 1
    trial_number = total_trial_number_in_file - trial_from + 1;
    if ~isempty(h)
        set(h,'String',num2str(trial_number));
    end
end

trigger_times = trigger_times((trial_from:(trial_from + trial_number - 1)))';
