# Supplementary material for: Noradrenergic signaling mediates cortical early tagging and storage of remote memory
Source: Nat Commun. 2022 Dec 9;13:7623. doi: 10.1038/s41467-022-35342-x (PMC9734098; doi:10.1038/s41467-022-35342-x)
Supplement: Supplementary file 6 — Supplementary Software 1 [file 41467_2022_35342_MOESM6_ESM.zip › TDMSReader/example.m]

%% read tdms file example

Data=TDMS_read('20200710-.tdms');

%% Data contains 20200710-.tdms raw data
