# Supplementary material for: Noradrenergic signaling mediates cortical early tagging and storage of remote memory
Source: Nat Commun. 2022 Dec 9;13:7623. doi: 10.1038/s41467-022-35342-x (PMC9734098; doi:10.1038/s41467-022-35342-x)
Supplement: Supplementary file 6 — Supplementary Software 1 [file 41467_2022_35342_MOESM6_ESM.zip › TDMSReader/TDMS_read.m]

function Data= TDMS_read(filename)

%TDMS_READ Summary of this function goes here
%   Detailed explanation goes here
if ~exist(filename,'file')
    error('The file specified for tdms reading doesn''t exist, FILENAME: %s',filename);
end
rawdata=TDMS_readTDMSFile(filename);
ChannelName=rawdata.chanNames;
Data=rawdata.data;
Data{2,1}=[];
for i=1:length(ChannelName{1,1})
    Data{2,i+2}=ChannelName{1,1}{1,i};
end
disp('Data read completed !!!!');
return
end
