# Supplementary material for: Noradrenergic signaling mediates cortical early tagging and storage of remote memory
Source: Nat Commun. 2022 Dec 9;13:7623. doi: 10.1038/s41467-022-35342-x (PMC9734098; doi:10.1038/s41467-022-35342-x)
Supplement: Supplementary file 8 — Source Data [file 41467_2022_35342_MOESM8_ESM.xlsx]

## Sheet: Figure 1
Figure 1d
	Pre-FS1	FS
	2.39	31.03
	1.89	14.714
	0.7675	9.4548
	9.082	22.876
	0.08489	11.038
Figure 1g
	Pre-FS1	FS
	5.514	10.4196
	0.428	12.3926
	7.478	26.794
	3.058	11.104
Figure 1j
	Pre-FS1	FS
	1.135	10.0422
	7.195	25.428
	3.329	20.628
	3.753	13.8396
	3.083	18.894
Figure 1m
	Pre-FS1	FS
	3.228	6.2254
	7.157	4.4214
	2.274	5.5036
	4.031	5.0442

## Sheet: Figure 2
Figure 2c
	Habituation			Acquisition							Test 1			Test 2			Test 3
	EYFP	eNpHR		Trial 1		Trial 2		Trial 3			EYFP	eNpHR		EYFP	eNpHR		EYFP	eNpHR
	1.044	1.422		EYFP	eNpHR	EYFP	eNpHR	EYFP	eNpHR		47.89	47.5		26.9975	38.52		15.975	56.5025
	0.722	4.756		4.13333	6.6	2.7	8.5	5.1	3.3		44.5	39.555		17.9175	15.695		54.2225	28.9975
	2.067	0.978		11.4667	2.53333	24.7	4	13.5667	12.4333		66.2233	28.8133		43.695	22.6125		24.14	20.36
	1.355	1.711		7.56667	13.7667	16.1	4.93333	14	14.8		35.2233	12.7067		27.4725	37.11		65.3325	37.7225
	1.678	0		8.3	11.2333	26.7	5.23333	44.3	21.9		44.9633	35.74		63.1375	43.41		23.2225	32.47
	5.19	0		7.43333	11.5	7.43333	16.2667	9.23333	7.7		31.85	25.22		27.2233	37.445		29.1125	33.305
	0.567	0.344		5	13.3333	6.83333	23.1	10.2	23.5667		20.8167	27.89		28.3625	34.6925		34.085	41.4175
	1.034	0		7.3	17.1	27.4333	21.7333	4.1	19.0333		35.0275	57.9267		48.3625	39.5275		53.25	43.53
	0.456	1.289		3.8	8.66667	32.9	22.9	17.7	5.06667		36.085	21.8325		34.415	42.4175		50.7225	33.7775
	0.389	0.844		3.43333	2.2	10.1	4.26667	11.7667	10.2333		20.415	30.3625		39.2225	34.75		64.9725	34.665
	2.544	1.622		4.03333	4.23333	25.3333	34	29.2	27.7667		73.9725	53.22		61.945	28.7525		46.915	24.75
	2.944	0		1.06667	0.966667	3.9	20.8	14.6333	25.3		52.3325	62.2225		60.055	65.225		48.6675	28.78
	2.733	3.11		4.43333	1.8	7.9	18.2333	12.1	34.4333		23.97	58.585		48.0525	52.4175		18.475	48.7225
	3.545	0.378		8.03333	2.9	5.1	5.56667	27.2667	21.2667		23.1867	69.6375		36.9175	31.1925		8.2225	42.665
		1.656		22.9	2.4	23.2667	8.5	60.1333	17.4667			63.8325			23.835			21.9175
					0.9		5.76667		9.66667
Figure 2e
	Habituation			Acquisition							Test 1			Test 2			Test 3
	EYFP	eNpHR		Trial 1		Trial 2		Trial 3			EYFP	eNpHR		EYFP	eNpHR		EYFP	eNpHR
	0.411	0.856		EYFP	eNpHR	EYFP	eNpHR	EYFP	eNpHR		39.6975	30.775		44.11	26.0825		19.805	25.5567
	1.822	3.589		6.93333	5	18.9333	11.4	5.96667	13.4333		11.555	40.39		13.0575	24.3075		20.64	8.14
	10.366	3.544		0	2.43333	0	3.13333	3.83333	7.16667		63.975	35.9725		5.25	9.25		27.7775	24.7225
	0	0.744		7	12.3	30.4667	34.8667	12.6333	15.1		58.2475	28.1675		68.97	15		21.0275	20.1375
	3.856	0		15.3333	4.5	9.13333	12.9667	28.8667	40.5333		25.555	32		43.055	13.7775		47.5	24.11
	0	0		22.8333	0	16.4667	14.4	16.9667	19.1667		48.7775	35.36		17.3875	30		37.5825	23.5
	1.789	2		9.03333	41.3333	12.7	50.3333	32.7	64.6667		34.055	24.0825		43.1675	27.195		39.055	4.9175
	0.456	12.133		1.76667	6.13333	13.6333	29.8667	24.7	10.6667		47.8075	25.4175		37.4725	1.4175		12.8875	13.9175
	1.445	2.011		17.1	18.3	40.3667	35.9	52.3667	21.4		37.0275	43.89		28.7775	1.9725		19.2567	18.8575
	0.4	1.767		11.1333	7.06667	7.8	21.4667	12.3667	32.1333		60.3333	18.195		79	25.585		40.11	14.0825
	0	0.344		10.7	6.06667	16.6333	13.7333	44.5667	3.73333		43.025	22.0575		12.4175	8.64		73.665	14.2475
	0.733	0		2.5	15.3333	17.9	1.46667	3.2	22.3		50.9175	16.2475		48.555	12.8875		36.305	53.415
	0.444	1.311		18.8333	13.1333	6.7	7.26667	16.1667	16.8667		47.6675	17.47		44.665	24.15		45.8325	3.3325
		0.4		1	1.36667	1.36667	14.6667	18.5333	11.8667			14.9175			21.8867			3.2475
		0.7			7.5		0.733333		8.73333			22.63			27.305			30.11
					3.16667		9.83333		14.9667
Figure 2g
	Habituation			Acquisition							Test 1			Test 2			Test 3
	EYFP	eNpHR		Trial 1		Trial 2		Trial 3			EYFP	eNpHR		EYFP	eNpHR		EYFP	eNpHR
	0.711	0.6		EYFP	eNpHR	EYFP	eNpHR	EYFP	eNpHR		42.86	31.64		53.2775	24.6675		31.165	18.8325
	0	0		21.7	1.46667	8.93333	5.03333	23.5333	22.1		49.11	41.22		66.165	13.415		50.4725	12.75
	2.088	1.478		1.56667	10.6667	5.5	8.13333	4.8	29.1667		51.055	74.3075		62.89	24.725		53.5575	24.445
	1.545	0.833		2.06667	1.93333	7.23333	14.3667	11.7	11.5667		72.555	36.25		66.195	35.2775		52.4725	36.0275
	0.422	0.789		13.0667	3.53333	17.8667	2	35.5	10.7		26	81.0575		36.61	33.945		47.3325	48.7767
	1.766	2.978		14	8.8	16.6	1.46667	19.4667	21.5667		56.945	52.665		45.195	59.14		28.7225	29.5825
	4.301	1.222		5.66667	0	17.4333	3.3	8.73333	2.5		28.335	12.2225		24.335	58.695		48.1125	17.5825
	2.411	0		0	4.36667	1.03333	9.16667	3.76667	4.76667		59.6675	12.1925		67.055	22.11		14.695	39.39
	0.333	0		0.633333	2.7	14.9667	3.23333	32.8333	24.4667		71.695	46.6375		76.415	27.22		39.585	42.415
	1.856	0.745		3.23333	3.9	6.86667	24.9	14.5	13.5		64.165	59.585		52.6675	48.5825		58.2225	12.9175
	1.167	3.276		0	2.5	0	1.33333	0.633333	3.06667		56.5	43.6925		40.6925	31.64		33.445	24.9175
	1.755	1.167		1.56667	0	16.6333	1.56667	7.6	1.66667		25.22	17.53		17.86	12.945		26.415	35.78
	6.478	2.433		1.86667	0	0.733333	2.5	3.43333	4.16667		55.665	34.2775		57.14	14.22		17.86	21.5575
	5.2	1.778		6.16667	1.16667	10.2667	23.3667	21.4	32.9		41.9725	24.0275		41.695	20.9175		43.0525	24.36
	1	0.911		10.9333	0	16.9333	3.73333	31.4667	5.63333		15.975	37.9725		27.3075	8.695		54.0275	1.3625
	0	0.367		4.33333	35.3333	8.13333	13.9	10.1333	21		33.11	82.1375		14.6675	19.305		19.8133	13.61
	0.978			0.733333	2.16667	1.36667	18.6667	15.7333	55.9333		67.61			31.5825			46.915
	0.389			2.5		4.56667		10.1			47.3325			33.17			13.165
				1.13333		0		31.7667
Figure 2i
	Habituation			Acquisition							Test
	EYFP	eNpHR		Trial 1		Trial 2		Trial 3			EYFP	eNpHR
	3.856	13.413		EYFP	eNpHR	EYFP	eNpHR	EYFP	eNpHR		31.305	54.78
	2.111	5.157		6.66667	31.3667	4.46667	45.3	13.0667	45.7		57	23.11
	1.533	3.823		0	4.66667	6	18.7667	15.5	8.33333		55.2225	23.36
	2.6	1.123		6.6	16.4333	8.16667	38.7333	51.4667	22.9		70.2225	50.8875
	10.477	0		2.3	3.93333	6.36667	6.76667	7.93333	4.06667		62.9725	11.6125
	3.177	1.123		3	0	5.83333	13.0333	27.1667	3.23333		58.8625	75.085
	1.478	7.387		25.1	14.4333	21.9667	34.8667	26.6667	30.6333		16.78	20.8625
	1.622	1.81		5.4	4.13333	4.06667	14.6	8.8	32.7		68.7225	42.47
	2.999	0.411		12	14.3667	33.9	7.03333	38.8	14.9667		79.5	53.3875
	13.177	4.133		8.33333	12.9	7.4	19.3	47.4	2.2		33.8875	29.25
	6.499	3.911		91.1667	5.26667	87.3667	8.63333	64.5667	24.4333		64.0575	51.1867
	5.467	10.678		35.8667	3.43333	43.1	0	47.0333	6.43333		66.36	8.835
	1.789	0		10.4	32.0667	16.5333	42.7333	22.4667	28.7		38	0
	2.389	3.666		30.2333	7.93333	9.8	3.1	12.9	28.0333		4.7775	9.0275
	4.668			11.5	47.9333	8	28.5333	12.6	56.6667		54.7775
				7.4		8.1		30.9667
Figure 2k
	5 HZ	10 Hz	20 Hz	40 Hz
	1.59317	5.33074	9.47458	38.2514
	2.6088	6.77106	14.4273	35.3601
	1.18999	6.08268	12.7588	27.796
	3.61523	4.94369	12.9033	33.7663
Figure 2m
	FS	FS+20 Hz
	16.7008	28.5813
	18.6291	25.6545
	15.1535	29.6231
	10.2281	23.2745
Figure 2o
	Habituation			Acquisition							Test 1			Test 2			Test 3
	mCherry	ChR2		Trial 1		Trial 2		Trial 3			mCherry	ChR2		mCherry	ChR2		mCherry	ChR2
	7.911	6.356		mCherry	ChR2	mCherry	ChR2	mCherry	ChR2		63.8325	31.3075		62.4175	37.3625		31.8075	39.305
	3.744	3.011		19.7	24.0333	16.4	28.2	14.8667	31.9667		61.445	55.89		57.89	33.6675		23.11	63.195
	8.213	4.655		38.3	7.6	25.2333	9.3	35.3667	11.9667		24.4725	69.8925		13.1125	52.03		29.25	45.3625
	1.745	0.333		38.9667	1.56667	21.3	5.73333	34.6	5.1		41.1925	34.775		39.9725	78.085		31.7775	79.695
	3.188	0.678		10	15.7333	12.6667	29.0667	29.5667	30.8		36.8325	67.25		15.1675	48.9725		48.665	60.64
	2.488	1.477		3.36667	17.8667	19.3667	43.2333	7.1	53.0333		39.5	41.78		45.165	90.36		50.47	40.3625
	1.255	2.167		26.3	16.5333	27.8333	30.3	22.3333	9.06667		30.805	21.085		41.915	39.2225		54	33.47
	1.022	3.667		16.7	32.7333	19.4333	9.46667	8.33333	64.3667		40.75	56.275		44.1925	67.25		40.0275	55.775
	6.834	8.289		15.5333	21.2	10.4	16.7	12.0333	37.9		55.2775	53.4425		23.64	33.7225		43.52	58.3575
	0	7.379		9.66667	7.06667	11.1333	7.8	47.5333	15.5		18.0275	28.1125		44.445	47.1467		33.6675	33.8075
	3.966	0		10.7333	3.06667	14.1667	19.9667	19.4	46.1333		68.6125	19.28		32.11	57.14		33.4067	36.725
	0.433	0.356		11.5333	5.1	2.2	3.96667	23.1333	19		43.25	71.3325		35.14	45.335		29.025	45.5575
	1.033	0		35.9333	11.1667	15.1333	40.7667	12.8667	8.36667		17.8875	27		26.22	58.08		38.0875	61.89
	0	1.634		14.0667	2.8	25.2667	9.53333	40.9333	3.43333		36.055	66.975		49.445	53		43.7525	60.53
	0.456	0.333		2.3	7.06667	9.53333	14.7	13.5	22.2		35.305	26.7775		25.805	38.6375		16.445	48.805
	2.322	0.344		29.7333	24.6	45.9	18.7333	35.7667	63.8333		44.3325	41.3625		30.89	37.8875		51.89	56.2225
	5.49	0.5		7.46667	10.6	7.23333	12.8	18.4	18.8667		78.14	81.445		53.5	65.7225		21.7225	73.805
				7.96667	17.3	12.3667	7.93333	14.3	30.4

## Sheet: Figure 3
Figure 3c
		Inputs to mPFC								Inputs to DG							Inputs to BLA
	vlPAG	4	6.25	10.25	12.17	8.625	12.13	5.375		1.75	3.58	3.07	7.67	14	3.48		3	5.125	4.375	7.75	5.17	5.75	5.17	5.32
	CeA	5	2.5	2.5	3	2.5		1.5		0.5	0.67	0.57		1.5	0.4		0.33	2.25	1.13	2.08	1.33	6.81	5	2.88
	LH	2	1	1.5	3	1.94	1	1.375		1	0.5	0.43	1	2.25	0.4		1	2.25	1.13	2.33	1.17	5	2	1.88
	ACC	0	0	0	0.5	0.625	0.33	0.25		0	0.17	0.14	0	1	0		0.83	0.5	0.19	0.33	0.5	0.75	0	0
Figure 3e
	Habituation			Acquisition							Test 1			Test 2			Test 3
	EYFP	eNpHR		Trial 1		Trial 2		Trial 3			EYFP	eNpHR		EYFP	eNpHR		EYFP	eNpHR
	0.333	4.411		EYFP	eNpHR	EYFP	eNpHR	EYFP	eNpHR		61.0825	47.1675		35.195	44.9425		30.085	46.8075
	0	2.566		20.4333	1.76667	8.23333	6.23333	25.7667	11.1667		21.7225	32.4067		36.305	23.1675		46.6125	33.74
	3.844	0		6.6	4	1.73333	2.8	16.6333	4.6		58.5275	13.1375		21.6125	13.36		40.97	33.1375
	0	0.978		0	3.9	11	3.56667	6.56667	21.6667		43.4425	22.39		38.9725	11.335		69.2225	26.305
	1.856	0		1.8	1.46667	4	2.9	3.66667	12.8667		50.3325	23.36		72.835	45.2775		60.83	46.11
	0	0		7.13333	4.1	14.4333	10.5	22.6	12.4333		53.1125	38.5825		36.305	58.305		22.805	2.695
	0.456	0		9.43333	7.86667	6.76667	13.9667	12.1	7.4		40.64	51.3875		82.585	12.6375		38.6375	6.6375
	0.422	0.811		1.43333	0	15.7333	8.66667	24.7	23.1		35.835	36		46.195	10.945		32.5275	27
	0.767	0		3.16667	11.7333	3.9	13.5333	7.66667	38.1		35.8625	26.2775		43.835	30.11		16.25	17.9175
	0.867	0.389		1.7	11.5667	4.1	9.46667	30.7667	17.3		66.2775	25.445		39.915	0.89		17.72	5.6975
	0	1.367		0	0	0.9	10.7	13.1333	23.5667		18.39	63.085		52.055	33.4175		41.8625	43.78
	0	0.656		14.3667	5.76667	5.43333	4.56667	30.7667	5.1		20.4725	32.97		35.61	18.915		31.1125	22.9725
	0.789	2.078		4.66667	18.7333	4.76667	17.5	3.2	21.6333		33.6125	18.335		15.165	26.8025		21.0525	12.305
	0.4	0.378		4.9	1.03333	9.06667	5.1	26.9333	22.3333		33.75	23.8625		18.61	10.5		33.2225	17.585
	0.333	0.478		3.66667	0	3.56667	0	41.5667	4.1		53.89	17.8375		32.22	21.305		71.89	9.945
	0.733	6.922		9.13333	19.9	18.1667	16.8333	27.6	34.1333		30.11	14.14		25.5825	45.445		27.75	40.9725
		0.344		16.7	2.5	44.9	5.73333	64.0667	9.33333			2.36			12.72			10.8325
					5.33333		1.23333		10.2667
Figure 3h
		FS1	FS2	FS3	FS4	FS5
	mouse 1	17.57	17.58	10.21	5.546	3.856
	mouse 2	15.55	16.77	10.58	6.297	6.259
	mouse 3	6.684	10.41	7.927	3.212	2.315
	mouse 4	9.725	4.868	0.1332	-4.444	-8.53
Figure 3k
	Habituation			Acquisition							Test 1			Test 2			Test 3
	EYFP	eNpHR		Trial 1		Trial 2		Trial 3			EYFP	eNpHR		EYFP	eNpHR		EYFP	eNpHR
	0	0.367		EYFP	eNpHR	EYFP	eNpHR	EYFP	eNpHR		85.055	54.9725		59.6675	35.1375		30.195	25.4175
	0.389	0.622		0	12.1667	6.16667	26.0333	30.7333	24.1		30	76.8625		62.775	45.4425		59.4067	25.555
	0.378	0.622		15.3	2.1	2.83333	25.7	3.46667	34.0333		46.86	75.695		46.89	33.885		9.805	15.9175
	0.889	2.578		1.86667	16.3	14	5.83333	34.8333	13.3		56.22	41.2225		32.555	27.0275		24.025	31.085
	3.656	0		2.7	3.93333	11.7667	24	5.13333	4.56667		29.8325	39.78		36.36	31.0575		35.445	29.75
	1.689	2.467		32.4667	2.6	11.7667	25.9333	20.5667	37.1667		65.9425	50.75		35.3625	28.055		46.89	4.2225
	3.033	0		12.1667	12.9333	14.1667	17.1	24.7	21.8667		65.9175	20.7775		47.0825	4.86		68.28	40.555
	5.39	2.033		3.1	9.56667	6.66667	15.5333	3.53333	9.9		30.39	69.0275		62.2233	40.9975		53.4433	13
	5.622	1.377		13.9333	8.16667	32.5333	20.7333	29.8	10.8		32.4175	40.805		57.665	12.2775		33.14	12.61
	1.922	3.8		17.1333	11.0667	2.4	4.9	16.5667	19.3333		25.835	58.3875		51.61	18.555		12.525	29.75
		3.51		2.2	26.5	18.9	12	14.4	2.8			76.445			10.9425			8.305
		1.411			15.9667		24		42.4667			54.5575			25.0025			6.085
					7.5		24.9		36.2333

## Sheet: Figure 4
Figure 4c
	Habituation			Test 1			Test 2			Test 3
	Saline	Propranolol		Saline	Propranolol		Saline	Propranolol		Saline	Propranolol
	1.4	2.31		40.86	38.5825		73.055	38.8167		26.64	27.665
	2.056	0.522		26.445	66.8325		66.22	39.2233		58.085	32.1925
	2.933	0.622		46.4175	53.945		40.695	32		31.695	11
	3.212	0.766		30.305	28.055		41.8625	30.2775		28.695	9.5275
	0.755	3.51		54.75	55.9175		34.2475	47.11		30.9725	49.695
	9.777	0.8		53.5275	73.695		73.11	47.9975		57.915	21.475
	1.978	1.444		72.86	74.1075		50.8075	22.25		69.695	31.61
	2.522	0.4		44.1925	83.61		21.8075	24.415		27.39	14.8325
	0.744	0.578		83.7525	43.4425		33.86	30.2233		48.305	9.9725
	1.189	0		76.75	84.305		20.4425	34.915		47.2525	37.0033
	0	2.834		98.3325	58.3875		55.9175	20.11		31.5825	14.1075
	3.732			86.7225			77.53			24.1125
	0.912			39.64			37.945			33.835
Figure 4f
	Intensity (fold change)			Cumulative frequency (%)
	Adrb1+/+	Adrb1flox/flox		Adrb1+/+	0	0	0.111982	0.671892	1.56775	3.35946	6.271	9.07055	12.654	16.0134	21.0526	23.1803	27.6596	31.131	35.7223	38.8578	43.2251	47.3684	50.5039	53.7514	56.8869	59.3505	62.598	65.0616	68.1971	70.3247	72.3404	74.3561	76.2598	78.3875	79.0593	80.5151	82.5308	83.6506	84.6585	85.6663	86.6741	87.346	87.9059	88.3539	89.1377	89.4737	90.2576	91.2654	91.8253
	0.834789	0.057273		Adrb1flox/flox	0.127551	41.0714	76.2755	90.1786	96.6837	98.9796	99.6174	99.6174	99.7449	99.7449	99.7449	99.7449	99.8725	99.8725	99.8725	99.8725	99.8725	99.8725	99.8725	99.8725	99.8725	99.8725	99.8725	99.8725	100	100	100	100	100	100	100	100	100	100	100	100	100	100	100	100	100	100	100	100	100
	0.995734	0.092749
	1.06642	0.067396
	1.10306	0.069984
Figure 4g
	Habituation			Test 1			Test 2			Test 3
	Adrb1+/+	Adrb1flox/flox		Adrb1+/+	Adrb1flox/flox		Adrb1+/+	Adrb1flox/flox		Adrb1+/+	Adrb1flox/flox
	0.867	2.189		41.3075	64.6675		43.0275	43.805		23	15.1375
	3.811	2.155		47.835	52.915		35.0825	28.64		38.3075	21.7775
	1.244	2.9		55.2225	40.695		35.885	30.1125		32.28	14.7775
	3.62833	3.823		67.1125	50.0825		46.0575	37.4175		26.945	33.6125
	0	3.722		70.11	20.64		62.5825	13.1125		12.4725	28.6125
	0.333	1.322		33.2775	69		39.585	37.1375		32.4475	24.0575
	3.223	3.677		36.195	30.615		47.555	29.055		31.805	9.0025
	1.122	6.331		63.335	71.7775		30.305	21.39		26.805	18.1375
	2.545	2.311		27.585	30.4425		16.555	28.9425		17.5825	29.165
	5.967	1.933		17.2225	42.6975		67.8325	22.3325		33.11	23.64
	4.9	17.034		83.335	70.39		50.0575	6.39		37.195	23.4975
	4.522	16.144		53.36	22.275		56.945	31.11		31.3333	14.11
	0.5			30.945			22.4175			41.195
	5.856			18.2525			17.055			24.335
Figure 4i
	Intensity (fold change)			Cumulative frequency (%)
	Adrb2+/+	Adrb2flox/flox		Adrb2+/+	0	0	0.478469	0.717703	0.956938	1.91388	2.87081	4.54545	6.45933	9.56938	12.6794	15.0718	16.9856	20.8134	22.9665	24.8804	26.555	28.7081	30.8612	33.2536	35.6459	38.2775	40.9091	43.0622	45.4545	47.1292	48.8038	50.7177	52.8708	54.5455	55.7416	58.3732	61.4832	64.3541	66.2679	67.7034	69.378	70.5742	73.445	74.8804	77.0335	78.2297	79.6651	81.3397	83.0143
	1.35718	0.440053		Adrb2flox/flox	0.206612	3.71901	5.57851	8.67769	11.5702	15.7025	20.6612	26.4463	31.1984	36.157	44.4215	50	56.8182	63.0165	68.595	74.5868	80.5785	83.8843	88.0165	91.5289	94.0083	95.6612	97.9339	98.5537	98.5537	98.9669	98.9669	99.1736	99.5868	99.7934	99.7934	100	100	100	100	100	100	100	100	100	100	100	100	100	100
	0.820137	0.46413
	0.590863	0.224259
	1.23182	0.454173
Figure 4j
	Habituation			Test 1			Test 2			Test 3
	Adrb2+/+	Adrb2flox/flox		Adrb2+/+	Adrb2flox/flox		Adrb2+/+	Adrb2flox/flox		Adrb2+/+	Adrb2flox/flox
	10.977	4.655		56.445	26.3625		36.1675	24.89		39.055	14.7433
	3.177	8.566		32.4175	31.5		16.4433	46.805		29.555	30.4067
	4.467	3.633		45.195	9.4175		27.085	17.5575		36.75	24.39
	6.944	5.611		62.4467	60.445		29.695	56.445		25.7225	64.1675
	4.932	0.789		30.8625	23.22		57.53	18.72		30.75	20.39
	0.367	1.5		23.7225	71.1925		41.0825	35.6125		17.89	56.9725
	3.723	1.633		38.5	31		37.555	56.5275		58.665	44.335
	1.988	5.478		25.7225	29.665		19.25	52.61		20.1675	34.6375
	1.965	1.188		38.72	19.75		0.8325	59.975		11.555	16.6375
	0.389	7.957		48.165	38.1125		60.6375	29.2775		49.75	12.97
	2.711	3.655		22.4725	49.2775		73.9975	53.915		57.2933	45.8625
	1.4	7.734		42.2225	22.695		38.665	23.61		28.6675	20.0275
	2.9			34.525			39.665			46.165
	2.445			42.6925			44.36			5.555
	1.966			41.25			27.4175			37.7775
Figure 4l
	Intensity (fold change)			Cumulative frequency (%)
	Drd1+/+	Drd1flox/flox		Drd1+/+	0	0	0	0.205128	0.512821	1.1282	1.53846	1.84615	2.66667	3.89744	4.41026	5.33333	6.76923	8.82051	10.5641	13.1282	15.1795	17.8462	20.1026	23.4872	26.6667	30.6667	34.0513	36.8205	39.4872	43.5897	45.8462	48.1026	50.2564	53.2308	56.3077	60.3077	62.7692	65.5385	67.6923	69.4359	72.1026	74.2564	76.2051	77.8461	80.1026	81.1282	83.3846	85.1282	86.0513
	1.02016	0.207216		Drd1flox/flox	5.9949	16.199	26.6582	34.8214	44.0051	51.5306	58.801	66.5816	70.4082	75.6378	79.3367	83.0357	85.5867	88.1378	89.9235	91.5816	93.6225	94.898	95.4082	96.301	97.0663	97.1939	97.449	97.449	98.2143	98.3418	98.7245	99.3622	99.3622	99.6174	99.7449	99.7449	99.8725	99.8725	99.8725	99.8725	99.8725	99.8725	99.8725	99.8725	99.8725	99.8725	99.8725	100	100
	1.07445	0.213319
	0.87499	0.303586
	1.03039	0.276678
Figure 4m
	Habituation			Test 1			Test 2			Test 3
	Drd1+/+	Drd1flox/flox		Drd1+/+	Drd1flox/flox		Drd1+/+	Drd1flox/flox		Drd1+/+	Drd1flox/flox
	0.356	0.7		61.1467	37.195		33.0275	13.9725		29	19.7225
	1.156	2.423		50.335	47.4725		21.6675	62.67		20.8325	42.1675
	4.212	0.433		56.2967	65.2225		65.2225	45.8025		62.33	53.78
	0	0		26.36	34.555		17.1375	21.6125		14.3875	12.275
	5.366	5.145		54.6675	39.945		40.61	55.6675		12.5275	36.305
	3.688	5.477		22.4475	62.445		36.4175	17.3325		10.11	24.085
	2.144	19.857		82.835	31.3325		71.9425	85.36		31.555	20.61
	1.144	16.034		72.3075	33.945		60.915	45.72		33.665	18.4175
	0.389	1.522		47.72	25.39		52.415	70.22		33.555	15.5275
	5.067	7.022		69.36	42.39		68.9975	43.89		66.8875	18.61
	5.089	0.8		52.3325	73.5825		23.6925	60.2225		5.0025	13.775
	2.089	11.467		23.5825	70.2775		64.0275	49.9975		24.8875	25.195
	13.978	6.644		66.39	51.3025		72.195	42.25		50.805	33.5
Figure 4p
	Habituation			Test 1			Test 2			Test 3
	Adrb1+/+	Adrb1flox/flox		Adrb1+/+	Adrb1flox/flox		Adrb1+/+	Adrb1flox/flox		Adrb1+/+	Adrb1flox/flox
	1.222	0.389		17.415	62.665		63.055	22.28		62.195	16.5275
	1.245	0.767		59.6675	65.8325		51.39	32		79.3325	44.4433
	0.411	2.166		38.5	38.2775		34.085	45.5525		41.0767	35.9633
	3.712	0		23.8625	19.945		29.14	2.305		31.9975	37.8133
	2.4	0		46.03	62.0275		63.1675	46.555		60.5167	0
	1.289	3.012		23.9175	21.3625		80	3.86		68.3325	5.555
	1.888	5.311		21.0275	51.1125		54.335	12.8325		66.2967	5.1375
	0.766	0.5		49.86	61.3075		64.2775	30.6375		70.805	11.3875
	3.356	4.1		46.2775	68.75		62.75	37.89		34.055	43.165
	14.478	0.389		16.0275	23.61		60.11	10.75		34.11	25.0525
	4.011	0.767		40.78	61.11		68.4425	28.8025		64.415	24.3625
		0			18.665			8.165			1.7775
[truncated: 55 more columns]

## Sheet: Figure 5
Figure 5c
	c-Fos+ tdTomato+/DAPI (%)					c-Fos+ tdTomato+/tdTomato+ (%)					c-Fos+ tdTomato-/tdTomato- (%)					c-Fos+ tdTomato+ (%)			c-Fos+ tdTomato+ (%)
	2d No-test	14d No-test	2d Test	14d Test		2d No-test	14d No-test	2d Test	14d Test		2d No-test	14d No-test	2d Test	14d Test		2d chance	2d actual		14d chance	14d actual
	0.111111	0.044763	0.101276	0.446429		2.67094	1.13636	2.397	12.6984		0.521842	0.579312	0.904863	1.18249		0.032691	0.101276		0.055902	0.446429
	0.063291	0.110229	0.056883	0.220022		2.661	2.91276	1.54193	6.26781		0.583662	0.641655	1.4412	2.56588		0.050331	0.056883		0.097848	0.220022
	0.071659	0	0.112867	0.190295		3.0415	0	3.30669	5.08547		0.256827	0.444048	0.681726	1.69644		0.026695	0.112867		0.080844	0.190295
	0.019022	0.016955	0.109971	0.294365		0.8065	0.574713	3.80747	12.8623		0.409225	0.402598	0.717559	1.2513		0.022763	0.109971		0.03756	0.294365
	0.081766	0.053248	0.210748	0.4		5.8824	1.35135	4.97232	17.4649		0.414594	0.389326	0.659082	2.19333		0.034866	0.210748		0.059614	0.4
			0.071679					1.76901					0.64413			0.024502	0.071679
Figure 5e
	c-Fos+ tdTomato+/DAPI (%)					c-Fos+ tdTomato+/tdTomato+ (%)					c-Fos+ tdTomato-/tdTomato- (%)					c-Fos+ tdTomato+ (%)			c-Fos+ tdTomato+ (%)
	2d No-test	14d No-test	2d Test	14d Test		2d No-test	14d No-test	2d Test	14d Test		2d No-test	14d No-test	2d Test	14d Test		2d chance	2d actual		14d chance	14d actual
	0	0.051125	0.079114	0.462963		0	1.31579	2.71777	14.0593		0.579331	0.26837	0.543231	1.11116		0.018075	0.079114		0.052047	0.462963
	0.109569	0.108167	0.112782	0.56899		3.47059	1.41294	3.57143	12.1552		0.226536	0.352051	0.389692	2.45313		0.018189	0.112782		0.139732	0.56899
	0.076746	0.061526	0.13911	0.842418		2.77569	1.875	3.8633	11.2926		0.316337	0.383851	0.391841	1.98166		0.018483	0.13911		0.20023	0.842418
	0.07326	0.086881	0.268817	0.137174		2.63158	3.84615	4.99937	6.41134		0.264667	0.493948	0.566614	1.4673		0.042963	0.268817		0.044189	0.137174
	0	0	0.06206	0.256849		0	0	1.60976	13.0952		0.305698	0.23448	0.535726	1.4197		0.019771	0.06206		0.033513	0.256849
		0		0.274631			0		10.0794			0.350368		1.55254					0.048412	0.274631
Figure 5h
	Habituation			Test 1			Test 2			Test 3
	mCherry	hM4Di		mCherry	hM4Di		mCherry	hM4Di		mCherry	hM4Di
	0.689	1.222		62.97	36.75		70.75	21.5		49.415	33.7225
	1.355	0.689		70.1925	59.7775		34.805	53.3325		25.8875	44.9175
	3.011	0.644		27.75	39.3925		32.61	50.2775		6.8875	38.2233
	0.333	2.233		55.8325	64.4725		30.2775	31.4975		28.4433	43.9267
	1.134	4.076		63.8925	67.3875		33.0275	36.89		45.78	45.22
	0.333	0.344		33.4425	50.6975		46.22	13.0275		32.805	23.585
	0.456	0.833		64.36	50.305		41.5575	37.75		13.1375	17.8625
	4.322	0.489		76.5275	53.1125		54.695	16.695		50.1375	43.445
	0.467	0		38.3625	76.4725		79.89	30.0825		72.9175	13.555
	0	0.712		65.9725	63.6375		58.5825	4.11		74.97	46.555
	0	1.833		37.555	46.1675		55.8025	21.805		45.9975	36.5
	0	2.356		44.5567	9.0825		53.445	1.6675		57.085	2.7225
	0.989	2.267		72.305	69.9725		79.89	56.5575		71.165	7.4725
	0.767	5.589		65.555	57.1375		65.3875	9.8625		75.165	57.0275
	4.578	7.49		55.47	21.64		41.805	59.945		77.7225	18.75
	1.289	0.878		74.1675	28.0275		77.4725	51.695		79.0825	30.89
	1.967	3.934		40.585	23.445		67.085	23.915		78.9725	14.6125
	2.644	1		34.11	44.36		25.2225	41.1675		62.555	9.415
	1.433	2.799		48.335	53.53		32.4725	39.305		23.5825	12.5825
	3.3	4.067		38.445	7.22		36.3025	5.2225		53.6375	0
Figure 5l
		FS1	FS2	FS3	FS4	FS5
	mouse 1	10.64	6.952	5.536	1.571	1.504
	mouse 2	14.29	13.86	8.033	4.864	6.378
	mouse 3	18.21	16.3	12.04	5.373	6.504
	mouse 4	13.62	14.33	6.976	6.454	6.559
Figure 5n
	EYFP/No-FS	eNpHR/No-FS	EYFP/FS	eNpHR/FS
	16.0839	31.343	110.113	55.675
	26.3941	34.0236	84.1311	61.8611
	58.1494	43.3028	145.992	91.5544
	50.7261	36.1269	87.2241	47.0144
	40.8283	24.7444		56.9122
Figure 5p
	Adrb1+/+	Adrb1flox/flox
	171.046	72.1713
	130.321	81.6566
	83.3063	69.2844
	159.354	46.602
	105.164	44.54
	110.525	29.6933

## Sheet: Figure 6
Figure 6a
		P20
	Habituation	6.801	18.266	29.655	2.89	13.166	12.467	9.923	12.688	14.555	52.695	35.4725	54.0275	53	33.3875	7.2225	13.42	22.055	5.5825	21.5575
	1d	77.2775	46.4175	41.5275	56.78	19.555	59.725	87.25	56.9175	83.8075	34.3325	62.3325	48.2225	30.3625	66.5025	59.805	92.555	99.9175	80.055	78.2475
	14d	28.305	27.8025	17.4725	0	3.695	8.945	6.805	14.0275	14.4975	9.2225	17.085	20.89	4.6375	2.835	8.36	27.5	43.64	50.89	2.61
	28d	1.11	0.611667	1.77833	4.83333	0	6.24	0	0.685	1.945	0.8325	12.63	4.0575	2.2225	3.75	0	8.6925	11.0025	9.5825	2.61
	42d	10.87	0.74	3.70333	3.92667	5.26167	1.815	1.11167	1.945	0	11.2225	0	4.6675	1.0275	3.4175	4.4175	4.25	0	14.445	6.2225
	60d	15.72	4.75	1.7775	3.7775	1.8325	0	1.9725	6.5575	4.0275	0	1.305	5.3625	0.9725	20.3325	1.86	1	0	13.14	1
		P70
	Habituation
	1d	0	0.733	0.344	0	2.077	0.755	1.5	1.711	0.411	3.1675	0	0	0	9.86	0	0	1.86	2.805	0	0.8325
	14d	43.36	45.03	17.4725	44.805	55.305	21.61	32.4475	37.9725	34.5575	68.6925	42.1125	49.86	64.2225	66.585	85.6375	82.1675	43.1375	85.805	86.445	53.4725
	28d	37.6675	70.1125	24.8325	41.39	71.555	26.9475	25.89	52	53.7475	36.305	53.1375	41.445	18.445	30.055	74.945	56.0575	52.5825	45.8075	88.805	43.305
	42d	42.3167	52.63	21.1483	33.24	45.48	25.445	17.1667	29.445	18.3533	29.6125	7.7775	33.4425	38.945	52.6975	33.5025	26.78	54.39	57.195	39.67	73.915
	60d	45.89	19.9267	7.295	31.61	12.7967	13.2967	2.83333	4.77833	21.945	15.9175	24.22	6.4975	19.6125	12.5575	4.9175	32.805	29.9425	18.1375	42.7775	63.665
		20.165	43.6675	30.6675	2.39	14.2775	19.3875	1.1675	2.195	30.7225	13.0525	7.5275	24.64	11.025	5.5	23.3325	0	10.2475	20.8625	48.14	4.0275
Figure 6b
	PrL					DG					BLA
	P20/Ctrl	P20/FS	P70/Ctrl	P70/FS		P20/Ctrl	P20/FS	P70/Ctrl	P70/FS		P20/Ctrl	P20/FS	P70/Ctrl	P70/FS
	25.9816	41.4469	60.6239	177.335		39.2857	157.143	50	146.429		30	145	20	162.5
	43.3028	38.3539	65.5727	176.923		28.5714	146.429	53.5714	110.714		35	150	37.5	181.667
	33.405	21.6514	61.2425	178.572		78.5714	117.857	39.2857	135.714		32.5	61.6666	18.3333	193.333
	20.4142	20.4142	75.4705	129.908		66.6667	135.714	67.8571	114.286		22.5	85	22.5	190
	19.7955	21.0328	8.66055	170.737		52.3809	135.714	57.1429	126.191		20	152.5	10	187.5
	56.9122	69.2844	53.2005	195.481		35.7143	207.143	52.3809	157.143		30	152.5	43.75	123.333
	61.8611	40.8283	30.9305	168.262			110.714	35.7143	130.952			83.3333	28.3333	137.5
	45.7772	42.0655	14.8467	139.806			107.143		135.714			90		200
	14.8467	86.6055	11.135	188.058
	65.5727	76.7077	59.3866	122.485
		27.2189		223.937
				235.072
Figure 6d
	P14	P21	P28	P42	P70
	346.5	752	1177	1148.5	1542
	469.5	808.5	921.5	1287.5	1447
	518.5	815.5	1067	1162	1436.5
	329.5	950.5	1086.5	1301	1390.5
	304	967.5	1272.5
Figure 6f
	P14	P21	P28	P42	P70
	565.5	1151	1265	1544.5	1537
	777	908	1315.5	1461	1649.5
	589.5	1157	1359.5	1533.5	1654.5
	534	787.5	1393.5	1209	1704.5
Figure 6h
	P14	P21	P28	P42	P70
	2.3666	3.59013	17.8297	12.7139	28.0525
	8.27528	7.47651	18.0077	12.1949	17.7274
	10.6041	6.38603	12.3384	14.0528	27.4091
	3.46522	7.10067	4.33336	17.9052	25.156
	11.5776	1.11159	8.36928

## Sheet: Figure 7
Figure 7b
	Saline/Ctrl	Xamoterol/Ctrl	Saline/FS	Xamoterol/FS
	25.363	14.228	25.5692	45.7772
	24.1258	22.27	17.3211	53.2005
	31.5492	29.0747	34.6422	64.9541
	32.1678	32.1678	23.5072	49.4889
	19.7955	25.9816	6.18611	56.9122
	40.2097	31.5492		38.3539
	30.5181	29.6933
Figure 7d
	Habituation			Test 1			Test 2			Test 3
	Saline	Xamoterol		Saline	Xamoterol		Saline	Xamoterol		Saline	Xamoterol
	32.133	34.022		65.3375	84.585		25.5567	17.7775		4.9725	21.5275
	33.756	26.821		99.25	69.97		18.89	70.5		4.3325	20.8625
	42.222	31.412		71.2225	68.415		7.4725	31.7525		2.5825	40.8133
	20.834	11.677		95.805	89.6125		8.085	37.92		5.3325	10.335
	32.332	16.456		95.195	91.3625		16.14	35.14		2	6.3875
	29.157	12.989		91.305	51.305		26.0825	57.4175		4.0825	9.89
	32.912	42.068		46.4725	72.22		25.28	36.335		19.0733	22.445
	24.067	39.612		39.5825	62.75		17.3075	21.7775		10.0825	7.445
	31.242	31.156		52.96	69.6675		25.0575	54.5575		6.6925	23.2775
	62.99	59.99		66.75	94.36		7.72	13.28		9.1975	22.9725
	37.01	52.245		91.555	86.085		23.4725	25.445		7.86	4.5025
	30.323	77.299		78.8875	70.9975		9.4175	6.1375		5.3875	9.5825
	14.245			37.445			7.665			4.8325
	16.067			28.6925			4.9725			15.0825
Figure 7f
	Saline/Ctrl	Tomoxetine/Ctrl	Saline/FS	Tomoxetine/FS
	13.6094	35.8794	32.1678	36.498
	26.6003	14.0227	20.7853	35.8794
	33.405	25.9816	15.4653	37.1166
	35.8794	30.9305	24.7444	66.1914
			40.8283	56.2936
			31.343	52.9531
Figure 7h
	Habituation			Test 1			Test 2			Test 3
	Saline	Tomoxetine		Saline	Tomoxetine		Saline	Tomoxetine		Saline	Tomoxetine
	47.656	12.555		98.75	97.1675		16.885	27.25		11.4475	23.1375
	98.855	18.177		81.03	51.9475		15.695	27.36		10.5	23.75
	55.456	57.89		81.835	80.75		5.695	17.89		2.555	0
	22.833	14.178		94.055	60.14		10.25	40.2775		3.445	38.28
	61.766	12.31		89.61	94.5825		49.1675	76.195		0.8325	27.335
	28.465	42.899		75.75	69.03		17.89	26.555		7.86	11
	61.233	49.266		92.9475	40.89		20.5567	22.64		10.3625	2.9175
	61.967	43.523		61.945	90.64		25.695	15.805		6.0275	1.9725
	30.6	29.443		99.2775	92.945		3.5825	29.335		2.4175	22
	28.866	58.789		65.89	89.1925		14.5275	42.9725		1.14	29.305
	22.155	13.511		69.5575	88.64		17.97	52.33		12.1375	10.75
	16.156	23.155		73.11	80.11		18.7775	23.195		18.7525	31.665
	27.59	31.678		74.3625	54.055		7.75	26.4475		11.695	0.945
	20.199	35.289		53.055	80.945		15.86	35.5825		0	6.4725
	33.379	19.756		95.1675	76.085		26.445	66.2525		4.585	7.36
	19.677	17.521		74.085	97.5825		29.75	46.25		4.61	3.835
	13.868	11.256		62.835	86.2225		34.0767	17.945		2.7225	21.86
	14.033	24.089		46.585	53.445		6.25	33.78		4.7225	0.89

## Sheet: Supplementary figure 1
Supplementary figure 1b
	Habituation			Test 1			Test 2			Test 3
	EYFP	eNpHR		EYFP	eNpHR		EYFP	eNpHR		EYFP	eNpHR
	0	0.411		30.75	51.83		41.0825	40.195		12.14	34.585
	1.411	0.422		27.7225	18.055		38.8867	2.11		15.165	2.89
	0.389	5.2		28.1375	43.9725		31.75	63.165		11.25	39.0825
	0.777	0		32.165	64.585		67.6375	61.4175		23.6125	3.555
	0.411	0.456		66.14	44		50.0575	39.1675		26.055	16.275
	19.69	1.577		49.5275	50.0825		41.275	67.39		29.8075	37.3325
	0.755	0.333		28.6675	25.445		22.415	22.89		15.165	18.75
	0	2.878		84.055	17.89		77.585	34.86		63.415	24.7225
	1.988	1.045		56.9175	41.6125		20.11	47.195		41.89	26.805
		0			68.5825			44.4425			45.6375
Supplementary figure 1d
	Habituation			Test 1			Test 2			Test 3
	EYFP	eNpHR		EYFP	eNpHR		EYFP	eNpHR		EYFP	eNpHR
	0.367	0.755		45.1675	56.1125		38.835	18.1375		18.97	21.5
	0.733	4.455		34.75	57.61		48.555	53.525		14.53	26.2225
	0	0.333		31.64	19.9725		39.36	15.2225		19.9975	2.445
	5.922	2.444		18.0275	50.9975		76.695	79.0275		35.8075	58.055
	2.734	0		56.5275	27.3625		69.415	28.39		46.915	65.3875
	1.689	3.711		12.775	65.805		14.805	76.11		42.39	18.165
	1.412	4.289		85.1675	56.4725		84.335	46.305		41.14	53.0825
	1.244	1.044		36.8875	65.03		33.8325	74.2775		10.5	41.9725
	0	6.244		55.805	63.4425		31.555	36.9725		22.61	44.275

## Sheet: Supplementary figure 2
Supplementary figure 2b
	Habituation			Acquisition							Test
	EYFP	eNpHR		Trial 1		Trial 2		Trial 3			EYFP	eNpHR
	0.367	1.366		EYFP	eNpHR	EYFP	eNpHR	EYFP	eNpHR		17.525	12.1925
	1.756	0.333		9.3	7.66667	18.2333	13.3333	42.3	20.7667		35.36	11.6125
	3.478	0		11.8333	3.16667	25.5	4.43333	47.6667	8.16667		43.3075	4.445
	1.188	3.434		8.26667	10.6	38.9333	11.9	21.0333	7.66667		75.6675	5.64
	3.633	1.244		5.63333	1.3	5.7	0	9.13333	6.63333		61.5525	28.53
	3.812	0.389		26	1.4	44.4	2.6	29.9	25.3333		19.39	18.805
	2.521	1.222		6.13333	3.53333	17.0333	4.76667	17.6	6.4		76.195	0
	11.488	0.755		6.5	7	5.56667	14.3333	6.03333	20.6667		78.4425	38.5575
	1.466	8.488		4.36667	12.3333	3.66667	21.6667	2.6	31.0333		60.445	3.78
	4.134	1.989		6.76667	2.76667	21.8333	5.5	6.96667	7.1		47.695	10.2775
	1.4	0.333		0	0	11.2667	9.33333	8.73333	23.3		35.4725	24.1125
	1.078	3.078		5.9	3.8	5.2	2.6	12.3667	6.96667		44.2225	46.9425
	1.545	5.023		5.36667	7.33333	0	37.8	1.4	88.6667		61.1675	57.2775
	0.333			1.4	1.96667	9.5	10.4333	4	18.8667		14.335
	3.012			4.8		0		1.4			34.75
				2.8		1.4		9.2

## Sheet: Supplementary figure 3
Supplementary figure 3b
	Habituation			Test 1			Test 2			Test 3
	Saline	Nadolol		Saline	Nadolol		Saline	Nadolol		Saline	Nadolol
	2.166	3.9		54.9975	48.86		56.9175	56.2775		21.1675	14.5
	3.91	5.278		58.4175	38.585		32.805	47.8875		70.4175	18.525
	2.099	2.178		32.8625	30.975		42.3875	36.8075		30.17	46.5825
	1.288	0		47.1375	76		54.8075	30		47.3625	70.915
	2.566	4.077		62.445	63.2525		57.14	71.945		33.0825	78.0275
	0.344	2.967		50.42	73.28		15.8625	56.61		28.28	42.8325
	3.567	0.511		19.5	45.9425		72.92	30.89		69.5	26.4475
	3.834	1.767		51.6675	45.945		57.5	31.5825		71.7225	8.36
	0.444	0.867		29.5525	20.86		16.3625	58.0275		17.6675	59.6125
	0.756	2.656		37.14	56.3625		58.0275	53.0525		21.83	66.2775

[truncated: 7 more sheets: Supplementary figure 4, Supplementary figure 5, Supplementary figure 6, Supplementary figure 7, Supplementary figure 8, Supplementary figure 12, Supplementary figure 13]
